# Supplementary material for: Nucleosomal DNA has topological memory
Source: Nat Commun. 2024 May 28;15:4526. doi: 10.1038/s41467-024-49023-4 (PMC11133463; doi:10.1038/s41467-024-49023-4)
Supplement: Supplementary file 8 — Source Data [file 41467_2024_49023_MOESM8_ESM.xlsx]

## Sheet: Figure 1 b-d
	Figure 1 b							Figure1 c							Figure1 d
	Chromosome	Base coverage (bp)	Kbase coverage	% coverage	Chr. Length (bp)			Nuc Position	N library	Rel. ab. library	N cataloge	Rel. ab. Cat.			Trait	library	library rel	nuc. cataloge	nuc cat. Rel
	I	15796	15.796	6.86132	230218			-1	327	6.78283	4084	7.50487			Fuzzy	3956	50.731	26124	42.7491
	II	40690	40.69	5.00379	813184			0	75	1.55569	1447	2.65905			Stable	2819	36.1503	31808	52.0504
	III	14958	14.958	4.72428	316620			1	389	8.06887	5365	9.85887			no data	1023	13.1187	3178	5.20046
	IV	79990	79.99	5.22151	1531933			>+1	3573	74.1133	39045	71.7502			total	7798		61110
	V	32168	32.168	5.57626	576874			Terminal	457	9.47936	4477	8.22706
	VI	14836	14.836	5.49154	270161			Rest	2977		6692
	VII	52020	52.02	4.76836	1090940			Total - rest	4821		54418
	VIII	31901	31.901	5.66985	562643			Total	7798		61110
	IX	22629	22.629	5.14426	439888
	X	41816	41.816	5.60723	745751
	XI	34744	34.744	5.21043	666816
	XII	79716	79.716	7.39359	1078177
	XIII	51619	51.619	5.58387	924431
	XIV	41901	41.901	5.34225	784333
	XV	57546	57.546	5.2732	1091291
	XVI	52454	52.454	5.53274	948066

## Sheet: Figure 2
F
	Figure 2 a					Figure 2 b								Figure 2 c
							Lane 2	Lane 3	Lane 3	Lane 5	Lane 6	Lane 7
						Topoisomer 1	34	34	85	17	85	34
						Topoisomer 2	136	119	255	85	204	136
						Topoisomer 3	136	238	136	221	102	204
						Topoisomer 4	34	68	34	85	34	68
						Topoisomer 5				17
						SD	0.83	0.84	0.82	0.86	0.86	0.84
						∆Lknuc	-1.26	-1.26	-1.26	-1.26	-1.02	-1.49

## Sheet: Figure 3 a
	Figure 3 a

## Sheet: Figure 3 b-g
		Figure 3 b : Section A vs Section B
		Figure 3 c : Section A / Section B vs Length
		Figure 3 d : Z*0.85 vs Length
		Figure 3 e : Phase correction vs Length
		Figure 3 f : ∆Lknuc vs Length
		Figure 3 g : ∆Lknuc (Histogram)
		Chrom	Start	End	Length	Section A	Section B	A/A+B	Z-score	Z * 0.85	Phase correction	Length correction	∆Lknuc
		chrI	375	485	110	0.32485	2.65711	0.108938	-1.23219	-1.04736	-0.453273	-0.215273	-1.47527
		chrI	1992	2143	151	1.92915	0.952408	0.669482	0.438483	0.37271	0.163375	0.114375	-1.14562
		chrI	3900	4046	146	0.185221	0.159352	0.537538	0.0942324	0.0800976	-0.15492	-0.16892	-1.42892
		chrI	7310	7448	138	0.0883364	0.0592939	0.598362	0.24911	0.211743	0.118786	0.160786	-1.09921
		chrI	19698	19849	151	0.153876	0.0815291	0.653665	0.395234	0.335949	0.138279	0.0892793	-1.17072
		chrI	24106	24256	150	0.373292	0.133411	0.736707	0.633228	0.538243	0.2992	0.2572	-1.0028
		chrI	24106	24267	161	0.0626903	0.0667057	0.484484	-0.0389017	-0.0330665	0.00759122	-0.111409	-1.37141
		chrI	24156	24264	108	3.76997	21.7238	0.147878	-1.04558	-0.888741	-0.212362	0.0396384	-1.22036
		chrI	24156	24265	109	0.0854868	0.422469	0.168296	-0.960922	-0.816784	-0.184956	0.060044	-1.19996
		chrI	24156	24266	110	0.0512921	0.604057	0.0782669	-1.41683	-1.2043	-0.642919	-0.404919	-1.66492
		chrI	24156	24267	111	4.5137	28.9428	0.134912	-1.10347	-0.937946	-0.405215	-0.174215	-1.43421
		chrI	25658	25790	132	0.330549	0.23347	0.58606	0.217422	0.184809	0.278217	0.362217	-0.897783
		chrI	25658	25797	139	2.68429	1.47494	0.645382	0.372882	0.316949	0.206471	0.241471	-1.01853
		chrI	25671	25797	126	0.0940355	0.114882	0.450108	-0.125388	-0.106579	0.227304	0.353304	-0.906696
		chrI	25885	26057	172	0.0626903	0.0370587	0.628481	0.327832	0.278657	0.447151	0.251151	-1.00885
		chrI	26200	26329	129	0.0284956	0.100058	0.221662	-0.766591	-0.651602	-0.419518	-0.314518	-1.57452
		chrI	26200	26330	130	14.9345	19.2594	0.43676	-0.159189	-0.135311	0.0673906	0.165391	-1.09461
		chrI	26200	26337	137	0.772231	0.615174	0.556601	0.142357	0.121003	0.0417602	0.0907602	-1.16924
		chrI	26204	26330	126	0.0797877	0.122294	0.39483	-0.266753	-0.22674	0.0872468	0.213247	-1.04675
		chrI	26211	26330	119	0.225115	0.285352	0.440998	-0.148438	-0.126172	0.307645	0.482645	-0.777355
		chrI	26268	26418	150	0.416036	0.237176	0.636908	0.350207	0.297676	0.0722833	0.0302833	-1.22972
		chrI	26290	26465	175	0.0341947	0.0926467	0.269586	-0.614065	-0.521955	-0.350208	-0.567208	-1.82721
		chrI	26425	26573	148	0.467328	0.203823	0.696308	0.513812	0.436741	0.196076	0.168076	-1.09192
		chrI	26560	26708	148	0.39039	0.222352	0.637119	0.35077	0.298154	0.0368209	0.00882093	-1.25118
		chrI	26695	26843	148	0.404638	0.166764	0.708149	0.547985	0.465788	0.197216	0.169216	-1.09078
		chrI	27347	27495	148	0.447381	0.307587	0.592583	0.234193	0.199064	-0.0693013	-0.0973013	-1.3573
		chrI	28545	28653	108	0.219416	0.548469	0.285741	-0.56587	-0.48099	0.192229	0.444229	-0.815771
		chrI	28558	28705	147	0.293505	0.329822	0.470868	-0.0730884	-0.0621251	-0.30428	-0.32528	-1.58528
		chrI	28865	28996	131	0.769381	0.763409	0.501948	0.00488332	0.00415082	0.164044	0.255044	-1.00496
		chrI	31670	31815	145	0.572762	0.478057	0.545062	0.113196	0.0962162	-0.115405	-0.122405	-1.38241
		chrI	32825	32968	143	0.13108	0.0889409	0.595761	0.242391	0.206032	0.0229651	0.0299651	-1.23003
		chrI	38266	38455	189	0.447381	0.700409	0.389776	-0.279903	-0.237918	-0.058714	-0.373714	-1.63371
		chrI	38266	38455	189	0.447381	0.700409	0.389776	-0.279903	-0.237918	-0.058714	-0.373714	-1.63371
		chrI	39356	39504	148	0.0683895	0.0407646	0.626541	0.322706	0.2743	0.00693267	-0.0210673	-1.28107
		chrI	44014	44169	155	2.39648	2.0197	0.542659	0.107135	0.0910651	0.00788648	-0.0691135	-1.32911
		chrI	48679	48833	154	1.49317	1.31558	0.531613	0.0793251	0.0674263	-0.0343569	-0.104357	-1.36436
		chrI	52107	52211	104	0.071239	0.314999	0.184443	-0.898561	-0.763777	-0.0176094	0.262391	-0.997609
		chrI	52108	52200	92	0.0398938	0.314999	0.112411	-1.21381	-1.03173	-0.298495	0.0655051	-1.19449
		chrI	52108	52202	94	0.0284956	0.188999	0.131017	-1.1216	-0.953356	-0.20505	0.14495	-1.11505
		chrI	52108	52203	95	0.0427434	0.326117	0.11588	-1.19584	-1.01646	-0.28647	0.0565301	-1.20347
		chrI	52108	52204	96	0.0398938	0.270528	0.128515	-1.13344	-0.963424	-0.250333	0.0856667	-1.17433
		chrI	52108	52205	97	0.0427434	0.203823	0.173355	-0.940991	-0.799843	-0.0779898	0.25101	-1.00899
		chrI	52108	52206	98	0.0313452	0.240882	0.115144	-1.19962	-1.01968	-0.294433	0.0275667	-1.23243
		chrI	52108	52207	99	0.0370443	0.55588	0.0624772	-1.53431	-1.30416	-0.588375	-0.273375	-1.53338
		chrI	52108	52208	100	0.0854868	0.326117	0.207692	-0.814455	-0.692287	0.0699011	0.377901	-0.882099
		chrI	52108	52209	101	0.136779	0.874585	0.135242	-1.10195	-0.936656	-0.168128	0.132872	-1.12713
		chrI	52108	52210	102	0.0370443	0.363175	0.0925599	-1.32515	-1.12638	-0.354587	-0.0605872	-1.32059
		chrI	52108	52211	103	35.5996	163.399	0.178893	-0.919591	-0.781652	-0.0333215	0.253679	-1.00632
		chrI	52112	52211	99	0.0427434	0.389116	0.0989752	-1.28741	-1.0943	-0.367463	-0.0524633	-1.31246
		chrI	54178	54332	154	0.290655	0.181588	0.615478	0.293626	0.249582	0.150969	0.080969	-1.17903
		chrI	56067	56218	151	1.48462	1.22664	0.547575	0.119538	0.101607	-0.0824349	-0.131435	-1.39143
		chrI	57573	57723	150	0.26216	0.133411	0.662737	0.419945	0.356954	0.125524	0.0835236	-1.17648
		chrI	57573	57723	150	0.26216	0.133411	0.662737	0.419945	0.356954	0.125524	0.0835236	-1.17648
		chrI	57985	58142	157	0.108283	0.133411	0.448017	-0.130673	-0.111072	-0.140896	-0.231896	-1.4919
		chrI	58357	58529	172	0.225115	0.285352	0.440998	-0.148438	-0.126172	0.0605824	-0.135418	-1.39542
		chrI	59835	59985	150	0.267859	0.266823	0.500969	0.00242863	0.00206433	-0.223982	-0.265982	-1.52598
		chrI	60956	61114	158	6.84464	4.89545	0.583014	0.209611	0.178169	0.15674	0.05874	-1.20126
		chrI	61139	61253	114	0.253611	1.77511	0.12501	-1.1503	-0.977755	-0.464954	-0.254954	-1.51495
		chrI	62731	62859	128	2.03459	3.05364	0.399862	-0.253705	-0.215649	0.0295451	0.141545	-1.11845
		chrI	73815	73966	151	0.142478	0.133411	0.516432	0.0412001	0.0350201	-0.147101	-0.196101	-1.4561
		chrI	75929	76089	160	0.151027	0.0370587	0.802969	0.852273	0.724432	0.73681	0.62481	-0.63519
		chrI	77820	77969	149	0.353346	0.237176	0.598362	0.24911	0.211743	-0.0349294	-0.0699294	-1.32993
		chrI	78867	79013	146	0.0826373	0.0778233	0.515001	0.0376097	0.0319682	-0.202015	-0.216015	-1.47601
		chrI	79075	79223	148	0.270708	0.222352	0.549037	0.123228	0.104744	-0.157858	-0.185858	-1.44586
		chrI	79820	79919	99	0.0512921	0.185293	0.216801	-0.783041	-0.665585	0.0766546	0.391655	-0.868345
		chrI	80712	80877	165	0.0740886	0.0518822	0.588141	0.222766	0.189351	0.304194	0.157194	-1.10281
		chrI	83877	84031	154	0.786479	0.352058	0.690781	0.498064	0.423354	0.315268	0.245268	-1.01473
		chrI	87561	87716	155	0.102584	0.140823	0.421451	-0.198183	-0.168456	-0.231954	-0.308954	-1.56895
		chrI	88852	89013	161	1.46467	1.52682	0.489613	-0.0260388	-0.022133	0.0290708	-0.0899292	-1.34993
		chrI	88852	89013	161	1.46467	1.52682	0.489613	-0.0260388	-0.022133	0.0290708	-0.0899292	-1.34993
		chrI	88889	89053	164	0.111133	0.226058	0.329584	-0.441061	-0.374902	-0.31832	-0.45832	-1.71832
		chrI	91036	91130	94	0.0284956	0.055588	0.338896	-0.415478	-0.353157	0.380939	0.730939	-0.529061
		chrI	94271	94416	145	0.253611	0.129705	0.661623	0.416897	0.354362	0.13953	0.13253	-1.12747
		chrI	97984	98151	167	0.156726	0.203823	0.434687	-0.164454	-0.139786	-0.0188235	-0.179823	-1.43982
		chrI	100299	100401	102	0.071239	0.0370587	0.657807	0.406486	0.345513	1.11113	1.40513	0.145126
		chrI	100430	100592	162	0.341947	0.174176	0.66253	0.419379	0.356472	0.413429	0.287429	-0.972571
		chrI	100744	100901	157	0.219416	0.151941	0.59085	0.229732	0.195272	0.173218	0.0822177	-1.17778
		chrI	100903	101028	125	0.0826373	0.0741174	0.527176	0.0681724	0.0579465	0.445542	0.578542	-0.681458
		chrI	101774	101913	139	0.424585	0.363175	0.538977	0.0978573	0.0831787	-0.0438872	-0.0088872	-1.26889
		chrI	102759	102918	159	0.319151	0.348352	0.478127	-0.0548557	-0.0466274	-0.0390461	-0.144046	-1.40405
		chrI	110352	110498	146	4.00648	2.49776	0.61598	0.29494	0.250699	0.0119033	-0.00209674	-1.2621
		chrI	110959	111107	148	0.32485	0.229764	0.585723	0.216556	0.184072	-0.0777082	-0.105708	-1.36571
		chrI	111829	111987	158	0.0341947	0.21494	0.137254	-1.09274	-0.92883	-0.946518	-1.04452	-2.30452
		chrI	111829	111989	160	7.66817	5.9961	0.561184	0.153972	0.130876	0.151325	0.0393246	-1.22068
		chrI	111835	111987	152	4.33988	3.14628	0.57972	0.201178	0.171001	-0.00577366	-0.0617737	-1.32177
		chrI	111835	111989	154	0.0911859	0.218646	0.294307	-0.540844	-0.459718	-0.573586	-0.643586	-1.90359
		chrI	113198	113345	147	0.0997346	0.0667057	0.599222	0.251333	0.213633	-0.0323543	-0.0533543	-1.31335
		chrI	113198	113345	147	0.0997346	0.0667057	0.599222	0.251333	0.213633	-0.0323543	-0.0533543	-1.31335
		chrI	113272	113431	159	1.87786	1.66394	0.5302	0.0757728	0.0644069	0.0691506	-0.0358494	-1.29585
		chrI	114916	115064	148	0.179522	0.0629998	0.740231	0.644057	0.547448	0.287356	0.259356	-1.00064
		chrI	116310	116474	164	2.18561	1.69729	0.562881	0.158279	0.134537	0.21377	0.0737698	-1.18623
		chrI	119258	119408	150	2.34519	0.229764	0.91077	1.34551	1.14368	0.925706	0.883706	-0.376294
		chrI	121555	121709	154	0.555664	0.396528	0.583563	0.211017	0.179365	0.0824466	0.0124466	-1.24755
		chrI	128610	128759	149	0.116832	0.0815291	0.588986	0.224938	0.191197	-0.0433336	-0.0783336	-1.33833
		chrI	128749	128913	164	0.752284	0.956114	0.440345	-0.150096	-0.127581	-0.0201493	-0.160149	-1.42015
		chrI	132160	132339	179	0.84347	1.46382	0.365568	-0.343616	-0.292073	-0.120001	-0.365001	-1.625
		chrI	132322	132449	127	0.045593	0.0741174	0.380861	-0.303221	-0.257738	0.0120028	0.131003	-1.129
		chrI	133311	133456	145	4.27434	2.9017	0.595641	0.24208	0.205768	-0.0127794	-0.0197794	-1.27978
		chrI	133444	133595	151	0.77508	0.559586	0.58073	0.20376	0.173196	-0.00357239	-0.0525724	-1.31257
		chrI	134936	135082	146	0.612656	0.363175	0.62783	0.326111	0.277194	0.0404007	0.0264007	-1.2336
		chrI	139478	139611	133	13.675	8.48644	0.617063	0.297777	0.253111	0.245477	0.322477	-0.937523
		chrI	144452	144595	143	0.302053	0.192705	0.610507	0.28064	0.238544	0.0494753	0.0564753	-1.20352
		chrI	144452	144595	143	0.302053	0.192705	0.610507	0.28064	0.238544	0.0494753	0.0564753	-1.20352
		chrI	145995	146131	136	0.507222	0.226058	0.691717	0.500722	0.425614	0.379375	0.435375	-0.824625
		chrI	145995	146131	136	0.507222	0.226058	0.691717	0.500722	0.425614	0.379375	0.435375	-0.824625
		chrI	157171	157325	154	0.0997346	0.100058	0.49919	-0.00203158	-0.00172685	-0.0903764	-0.160376	-1.42038
		chrI	158225	158386	161	0.0854868	0.0629998	0.575721	0.190958	0.162314	0.21697	0.0979695	-1.16203
		chrI	158476	158631	155	0.265009	0.307587	0.46282	-0.0933313	-0.0793316	-0.129765	-0.206765	-1.46676
		chrI	158476	158631	155	0.265009	0.307587	0.46282	-0.0933313	-0.0793316	-0.129765	-0.206765	-1.46676
		chrI	159246	159353	107	0.487275	4.00605	0.108444	-1.23484	-1.04962	-0.327649	-0.0686488	-1.32865
		chrI	161173	161287	114	0.0683895	0.389116	0.149483	-1.03865	-0.882854	-0.391166	-0.181166	-1.44117
		chrI	163265	163422	157	0.0598408	0.0592939	0.502295	0.00575307	0.00489011	-0.00942198	-0.100422	-1.36042
		chrI	164304	164458	154	0.0484425	0.0481763	0.501378	0.00345341	0.0029354	-0.076237	-0.146237	-1.40624
		chrI	164304	164458	154	0.0484425	0.0481763	0.501378	0.00345341	0.0029354	-0.076237	-0.146237	-1.40624
		chrI	164952	165092	140	0.159575	0.122294	0.566133	0.166537	0.141557	-0.0079948	0.0200052	-1.23999
		chrI	164958	165092	134	0.136779	0.137117	0.499382	-0.00154787	-0.00131569	-0.0330233	0.0369767	-1.22302
		chrI	165370	165525	155	0.102584	0.0815291	0.55718	0.143822	0.122249	0.0895869	0.0125869	-1.24741
		chrI	165501	165609	108	0.045593	0.155647	0.226561	-0.750221	-0.637688	0.0338942	0.285894	-0.974106
		chrI	165531	165649	118	1.70404	4.87322	0.25908	-0.646183	-0.549256	-0.0873114	0.0946886	-1.16531
		chrI	165650	165799	149	0.0854868	0.0444704	0.657807	0.406486	0.345513	0.110096	0.0750956	-1.1849
		chrI	170185	170316	131	0.367593	0.333528	0.524293	0.0609318	0.0517921	0.177713	0.268713	-0.991287
		chrI	170746	170892	146	0.296354	0.251999	0.540444	0.101552	0.0863194	-0.145404	-0.159404	-1.4194
		chrI	173251	173422	171	0.170974	0.159352	0.517591	0.0441073	0.0374912	0.201163	0.0121633	-1.24784
		chrI	174403	174559	156	1.02014	0.837527	0.549152	0.123519	0.104991	0.075571	-0.00842903	-1.26843
		chrI	177062	177157	95	0.723788	3.01658	0.193507	-0.865044	-0.735287	-0.00898662	0.334013	-0.925987
		chrI	178178	178314	136	0.265009	0.218646	0.54793	0.120432	0.102367	0.0467074	0.102707	-1.15729
		chrI	181632	181781	149	0.119682	0.144529	0.452978	-0.118141	-0.10042	-0.335809	-0.370809	-1.63081
		chrI	184868	185010	142	1.04864	0.685586	0.604673	0.265461	0.225642	0.0657225	0.0797225	-1.18028
		chrI	188940	189093	153	0.0854868	0.0518822	0.622315	0.311567	0.264832	0.112505	0.0495047	-1.2105
		chrI	189954	190061	107	1.89496	4.33587	0.304126	-0.512569	-0.435684	0.261865	0.520865	-0.739135
		chrI	189954	190062	108	0.0484425	0.100058	0.32621	-0.450403	-0.382842	0.269772	0.521772	-0.738228
		chrI	189954	190063	109	0.045593	0.10747	0.29787	-0.530536	-0.450955	0.164259	0.409259	-0.850741
		chrI	189954	190077	123	1.85506	5.66627	0.24664	-0.685101	-0.582336	-0.172621	-0.0256208	-1.28562
		chrI	191415	191573	158	0.0626903	0.085235	0.423797	-0.192189	-0.163361	-0.171273	-0.269273	-1.52927
		chrI	191722	191874	152	0.153876	0.0963526	0.614942	0.292223	0.24839	0.0789937	0.0229937	-1.23701
		chrI	192889	193041	152	1.06289	1.69358	0.385597	-0.290813	-0.247191	-0.407783	-0.463783	-1.72378
		chrI	193467	193622	155	2.88376	2.57558	0.528225	0.0708079	0.0601867	0.0267015	-0.0502985	-1.3103
		chrI	194126	194279	153	2.65864	2.2124	0.545805	0.115069	0.097809	-0.0226598	-0.0856598	-1.34566
		chrI	194141	194279	138	0.512921	0.259411	0.66412	0.423733	0.360173	0.260501	0.302501	-0.957499
		chrI	194290	194442	152	0.125381	0.055588	0.692831	0.50389	0.428306	0.272098	0.216098	-1.0439
		chrI	204527	204675	148	0.327699	0.23347	0.583958	0.21203	0.180226	-0.0782876	-0.106288	-1.36629
		chrI	204662	204810	148	0.424585	0.226058	0.652562	0.392246	0.333409	0.0834811	0.0554811	-1.20452
		chrI	204797	204945	148	0.398938	0.207529	0.657807	0.406486	0.345513	0.0937362	0.0657362	-1.19426
		chrI	205040	205170	130	0.125381	0.174176	0.418554	-0.205593	-0.174754	0.00237666	0.100377	-1.15962
		chrI	205573	205699	126	0.102584	0.0815291	0.55718	0.143822	0.122249	0.406094	0.532094	-0.727906
		chrI	205573	205705	132	0.0398938	0.0518822	0.434687	-0.164454	-0.139786	-0.0786851	0.00531493	-1.25469
		chrI	205573	205712	139	2.77832	1.449	0.657231	0.404916	0.344179	0.212715	0.247715	-1.01228
		chrI	205580	205712	132	0.330549	0.248293	0.571052	0.179053	0.152195	0.178031	0.262031	-0.997969
		chrI	206390	206543	153	0.133929	0.289058	0.316627	-0.477151	-0.405578	-0.51382	-0.57682	-1.83682
		chrI	207406	207531	125	10.9737	12.1664	0.474228	-0.0646449	-0.0549481	0.31047	0.44347	-0.81653
		chrI	215442	215555	113	0.0854868	1.008	0.0781784	-1.41743	-1.20482	-0.693345	-0.476345	-1.73635
		chrI	217878	218015	137	5.10926	3.89487	0.567435	0.169848	0.144371	0.0484119	0.0974119	-1.16259
		chrI	217916	218076	160	0.0313452	0.0407646	0.434687	-0.164454	-0.139786	-0.107307	-0.219307	-1.47931
		chrI	218711	218856	145	2.47342	1.24888	0.664487	0.424741	0.36103	0.13035	0.12335	-1.13665
		chrI	218738	218886	148	0.404638	0.218646	0.649203	0.383169	0.325694	0.0724401	0.0444401	-1.21556
		chrI	222387	222554	167	0.435983	0.489175	0.471252	-0.0721219	-0.0613036	0.0713914	-0.0896086	-1.34961
		chrI	222751	222855	104	0.156726	0.663351	0.191111	-0.873809	-0.742737	-0.000770953	0.279229	-0.980771
		chrI	223257	223420	163	0.148177	0.196411	0.430012	-0.176343	-0.149892	-0.0905443	-0.223544	-1.48354
		chrI	224065	224173	108	0.0484425	0.318705	0.131943	-1.11725	-0.949665	-0.310042	-0.0580421	-1.31804
		chrI	224877	224997	120	0.208018	0.752292	0.216616	-0.783675	-0.666123	-0.234308	-0.0663081	-1.32631
		chrI	226540	226687	147	1.21391	0.655939	0.649203	0.383169	0.325694	0.0760759	0.0550759	-1.20492
		chrI	229861	230005	144	4.63908	2.57558	0.643008	0.36651	0.311533	0.113494	0.113494	-1.14651
		chrI	230119	230218	99	0.119682	0.140823	0.459422	-0.10189	-0.0866064	0.661749	0.976749	-0.283251
		chrI	230124	230218	94	0.38754	0.348352	0.526627	0.0667924	0.0567736	0.797593	1.14759	-0.112407
		chrII	163	311	148	0.0598408	0.055588	0.518421	0.0461921	0.0392633	-0.0516184	-0.0796184	-1.33962
		chrII	526	677	151	0.564213	0.318705	0.639032	0.355873	0.302492	0.186299	0.137299	-1.1227
		chrII	1089	1240	151	0.823523	0.492881	0.625585	0.320184	0.272156	0.155357	0.106357	-1.15364
		chrII	1727	1858	131	2.16282	2.0197	0.517109	0.0428991	0.0364643	0.206368	0.297368	-0.962632
		chrII	1727	1870	143	0.359045	0.292764	0.550844	0.127794	0.108625	0.0440151	0.0510151	-1.20898
		chrII	1727	1914	187	0.145328	0.111176	0.566571	0.167651	0.142504	0.537149	0.236149	-1.02385
		chrII	1931	2076	145	0.592709	0.674468	0.467739	-0.0809536	-0.0688105	-0.131921	-0.138921	-1.39892
		chrII	1936	2043	107	0.119682	0.166764	0.417816	-0.207484	-0.176362	0.366147	0.625147	-0.634853
		chrII	1937	2034	97	0.188071	0.244587	0.434687	-0.164454	-0.139786	0.16848	0.49748	-0.76252
		chrII	1937	2042	105	0.0313452	0.23347	0.118366	-1.18319	-1.00571	-0.631968	-0.358968	-1.61897
		chrII	1937	2046	109	0.142478	0.237176	0.375284	-0.31789	-0.270206	0.334934	0.579934	-0.680066
		chrII	1937	2051	114	0.0427434	0.166764	0.204018	-0.827353	-0.70325	-0.0925804	0.11742	-1.14258
		chrII	1937	2054	117	0.0569912	0.285352	0.166474	-0.968193	-0.822964	-0.211599	-0.022599	-1.2826
		chrII	1937	2057	120	0.0427434	0.151941	0.219553	-0.773705	-0.657649	-0.0375492	0.130451	-1.12955
		chrII	1937	2062	125	0.0655399	0.774527	0.0780175	-1.41853	-1.20575	-0.711065	-0.578065	-1.83806
		chrII	1937	2071	134	0.0598408	0.055588	0.518421	0.0461921	0.0392633	0.10504	0.17504	-1.08496
		chrII	1937	2072	135	0.0541417	0.0704115	0.434687	-0.164454	-0.139786	-0.0299594	0.0330406	-1.22696
		chrII	1937	2073	136	0.0427434	0.200117	0.176	-0.930717	-0.79111	-0.753126	-0.697126	-1.95713
		chrII	1937	2075	138	0.045593	0.0963526	0.3212	-0.464345	-0.394693	-0.378759	-0.336759	-1.59676
		chrII	1937	2076	139	34.0238	28.6241	0.543095	0.108234	0.0919989	0.119745	0.154745	-1.10526
		chrII	1937	2082	145	0.0313452	0.51141	0.0577519	-1.57393	-1.33784	-1.41258	-1.41958	-2.67958
		chrII	1937	2086	149	0.287806	0.418763	0.407328	-0.234423	-0.199259	-0.336742	-0.371742	-1.63174
		chrII	1938	2076	138	0.102584	0.10747	0.48837	-0.0291572	-0.0247837	-0.00645088	0.0355491	-1.22445
		chrII	1939	2076	137	0.0569912	0.103764	0.354521	-0.373143	-0.317172	-0.307387	-0.258387	-1.51839
		chrII	1940	2076	136	0.071239	0.100058	0.415879	-0.212448	-0.18058	-0.1556	-0.0996003	-1.3596
		chrII	1941	2076	135	0.071239	0.0629998	0.530689	0.0770012	0.065451	0.167857	0.230857	-1.02914
		chrII	1942	2076	134	0.0541417	0.185293	0.226122	-0.751678	-0.638926	-0.536838	-0.466838	-1.72684
		chrII	1944	2076	132	0.692443	0.937585	0.424804	-0.189617	-0.161175	-0.00598179	0.0780182	-1.18198
		chrII	1947	2076	129	0.0313452	0.126	0.199213	-0.844435	-0.717769	-0.362898	-0.257898	-1.5179
		chrII	1948	2076	128	0.0284956	0.085235	0.250554	-0.672749	-0.571837	-0.207921	-0.0959212	-1.35592
		chrII	1952	2076	124	0.0427434	0.0889409	0.32459	-0.454901	-0.386666	0.137893	0.277893	-0.982107
		chrII	1953	2076	123	0.0769381	0.0815291	0.485514	-0.0363181	-0.0308704	0.5288	0.6758	-0.5842
		chrII	1964	2076	112	0.0968851	0.23347	0.293276	-0.54384	-0.462264	0.138171	0.362171	-0.897829
		chrII	1966	2076	110	0.102584	0.166764	0.380861	-0.303221	-0.257738	0.358156	0.596156	-0.663844
		chrII	2124	2286	162	0.0370443	0.0481763	0.434687	-0.164454	-0.139786	-0.103887	-0.229887	-1.48989
		chrII	2124	2286	162	0.0370443	0.0481763	0.434687	-0.164454	-0.139786	-0.103887	-0.229887	-1.48989
		chrII	2191	2286	95	0.0398938	0.0629998	0.387719	-0.285268	-0.242478	0.0533151	0.396315	-0.863685
		chrII	2267	2374	107	0.071239	0.133411	0.348101	-0.390452	-0.331884	0.215052	0.474052	-0.785948
		chrII	2267	2414	147	0.0797877	0.114882	0.409862	-0.2279	-0.193715	-0.278119	-0.299119	-1.55912
		chrII	2522	2620	98	0.0313452	0.0370587	0.458237	-0.104877	-0.0891453	0.218748	0.540748	-0.719252
		chrII	2522	2673	151	0.795027	0.415057	0.657001	0.404293	0.343649	0.232079	0.183079	-1.07692
		chrII	3354	3498	144	0.12823	0.0592939	0.683807	0.47837	0.406614	0.307662	0.307662	-0.952338
		chrII	3419	3571	152	0.116832	0.085235	0.578184	0.197251	0.167663	0.0652815	0.00928147	-1.25072
		chrII	3701	3844	143	0.373292	0.44841	0.454291	-0.114826	-0.0976024	-0.171193	-0.164193	-1.42419
		chrII	3992	4129	137	0.444531	0.474351	0.483774	-0.0406841	-0.0345815	-0.0434859	0.00551411	-1.25449
		chrII	7980	8135	155	0.159575	0.0741174	0.682843	0.475663	0.404313	0.319117	0.242117	-1.01788
		chrII	10712	10874	162	0.0655399	0.103764	0.387113	-0.286851	-0.243824	-0.2074	-0.3334	-1.5934
		chrII	20981	21152	171	0.153876	0.452116	0.253924	-0.662191	-0.562862	-0.266983	-0.455983	-1.71598
		chrII	21442	21596	154	0.0911859	0.118588	0.434687	-0.164454	-0.139786	-0.206204	-0.276204	-1.5362
		chrII	24248	24399	151	0.267859	0.129705	0.67375	0.450291	0.382747	0.277944	0.228944	-1.03106
		chrII	24299	24437	138	0.703841	0.659645	0.516207	0.0406367	0.0345412	0.0598257	0.101826	-1.15817
		chrII	25280	25416	136	0.185221	0.17047	0.520736	0.0520016	0.0442013	0.06062	0.11662	-1.14338
		chrII	26126	26261	135	0.498673	0.459528	0.520426	0.0512239	0.0435403	0.142175	0.205175	-1.05483
		chrII	30232	30334	102	0.139628	0.140823	0.49787	-0.00533848	-0.00453771	0.314168	0.608168	-0.651832
		chrII	31655	31803	148	0.0968851	0.055588	0.635424	0.346254	0.294316	0.195989	0.167989	-1.09201
		chrII	32970	33121	151	0.270708	0.148235	0.64617	0.375	0.31875	0.205207	0.156207	-1.10379
		chrII	35988	36136	148	0.162425	0.122294	0.570475	0.177584	0.150947	0.0437984	0.0157984	-1.2442
		chrII	48768	48912	144	0.222266	0.177882	0.55546	0.139467	0.118547	0.0204465	0.0204465	-1.23955
		chrII	54394	54539	145	0.151027	0.0778233	0.659938	0.412293	0.350449	0.280783	0.273783	-0.986217
		chrII	54394	54539	145	0.151027	0.0778233	0.659938	0.412293	0.350449	0.280783	0.273783	-0.986217
		chrII	54551	54716	165	0.239363	0.185293	0.563663	0.160262	0.136223	0.267327	0.120327	-1.13967
		chrII	54551	54716	165	0.239363	0.185293	0.563663	0.160262	0.136223	0.267327	0.120327	-1.13967
		chrII	62389	62546	157	0.370443	0.374293	0.497415	-0.00647912	-0.00550725	-0.0318618	-0.122862	-1.38286
		chrII	62885	63033	148	0.159575	0.126	0.558786	0.147893	0.125709	0.0248826	-0.00311738	-1.26312
		chrII	64104	64264	160	0.0569912	0.0518822	0.523463	0.0588475	0.0500204	0.053195	-0.058805	-1.31881
		chrII	64653	64794	141	0.105434	0.133411	0.441432	-0.147341	-0.12524	-0.159026	-0.138026	-1.39803
		chrII	65899	66050	151	0.190921	0.218646	0.466152	-0.0849455	-0.0722037	-0.186716	-0.235716	-1.49572
		chrII	67731	67881	150	0.370443	0.326117	0.531818	0.0798408	0.0678647	-0.0743321	-0.116332	-1.37633
		chrII	69118	69263	145	1.05719	0.752292	0.58425	0.212777	0.18086	0.107846	0.100846	-1.15915
		chrII	79393	79540	147	0.0740886	0.144529	0.338896	-0.415478	-0.353157	-0.438609	-0.459609	-1.71961
		chrII	81527	81678	151	0.25646	0.23347	0.523463	0.0588475	0.0500204	-0.0658217	-0.114822	-1.37482
		chrII	81527	81678	151	0.25646	0.23347	0.523463	0.0588475	0.0500204	-0.0658217	-0.114822	-1.37482
		chrII	86475	86605	130	1.09423	1.38229	0.441842	-0.1463	-0.124355	0.146709	0.244709	-1.01529
		chrII	87052	87211	159	0.0541417	0.085235	0.388456	-0.283346	-0.240844	-0.24815	-0.35315	-1.61315
		chrII	94866	95023	157	0.0769381	0.0963526	0.443983	-0.140879	-0.119747	-0.14588	-0.23688	-1.49688
		chrII	97063	97217	154	0.823523	0.655939	0.556637	0.142448	0.121081	0.0560955	-0.0139045	-1.2739
		chrII	97108	97247	139	0.122531	0.0704115	0.635065	0.345298	0.293504	0.312173	0.347173	-0.912827
		chrII	98068	98229	161	0.145328	0.177882	0.449639	-0.126573	-0.107587	-0.084101	-0.203101	-1.4631
		chrII	98405	98563	158	0.644001	0.689292	0.483015	-0.0425871	-0.036199	-0.0427186	-0.140719	-1.40072
		chrII	102188	102336	148	0.0484425	0.0592939	0.449639	-0.126573	-0.107587	-0.196554	-0.224554	-1.48455
		chrII	105450	105577	127	1.26236	2.30876	0.353491	-0.375913	-0.319526	0.0722262	0.191226	-1.06877
		chrII	105532	105684	152	0.133929	0.140823	0.487455	-0.0314516	-0.0267338	-0.127576	-0.183576	-1.44358
		chrII	105532	105684	152	0.133929	0.140823	0.487455	-0.0314516	-0.0267338	-0.127576	-0.183576	-1.44358
		chrII	105754	105910	156	0.125381	0.0407646	0.754645	0.68918	0.585803	0.528954	0.444954	-0.815046
		chrII	106088	106233	145	0.444531	0.292764	0.602922	0.260918	0.22178	0.155158	0.148158	-1.11184
		chrII	112631	112737	106	1.82087	5.54028	0.247362	-0.682814	-0.580392	-0.144361	0.121639	-1.13836
		chrII	112631	112749	118	1.87786	7.2635	0.205425	-0.8224	-0.69904	-0.0871031	0.0948969	-1.1651
		chrII	117607	117737	130	1.22531	1.21182	0.502768	0.00693827	0.00589753	0.265325	0.363325	-0.896675
		chrII	118185	118336	151	0.230814	0.196411	0.540264	0.101098	0.0859333	-0.0213399	-0.0703399	-1.33034
		chrII	118430	118588	158	0.102584	0.0704115	0.592987	0.235235	0.19995	0.162333	0.064333	-1.19567
		chrII	118430	118588	158	0.102584	0.0704115	0.592987	0.235235	0.19995	0.162333	0.064333	-1.19567
		chrII	118604	118737	133	11.3099	7.60074	0.598071	0.248357	0.211103	0.317087	0.394087	-0.865913
		chrII	118662	118820	158	1.25096	1.44529	0.463962	-0.0904559	-0.0768875	-0.108197	-0.206197	-1.4662
		chrII	120690	120830	140	0.25646	0.207529	0.552729	0.13256	0.112676	0.121261	0.149261	-1.11074
		chrII	130330	130481	151	2.78972	2.47182	0.53021	0.0757984	0.0644287	-0.0451841	-0.0941841	-1.35418
		chrII	133172	133320	148	0.0541417	0.0815291	0.399066	-0.255764	-0.2174	-0.320611	-0.348611	-1.60861
		chrII	134044	134208	164	0.606956	0.629998	0.490686	-0.0233483	-0.019846	0.0560704	-0.0839296	-1.34393
		chrII	134044	134208	164	0.606956	0.629998	0.490686	-0.0233483	-0.019846	0.0560704	-0.0839296	-1.34393
		chrII	146223	146376	153	0.108283	0.0963526	0.529151	0.0731359	0.0621655	0.00176602	-0.061234	-1.32123
		chrII	147729	147892	163	0.159575	0.289058	0.355692	-0.369997	-0.314498	-0.255963	-0.388963	-1.64896
		chrII	157306	157457	151	0.122531	0.10747	0.532741	0.0821615	0.0698373	-0.0337747	-0.0827747	-1.34277
		chrII	158794	158975	181	0.353346	0.704115	0.334145	-0.428495	-0.364221	0.0291903	-0.22981	-1.48981
		chrII	159579	159667	88	0.0398938	0.0444704	0.472876	-0.0680421	-0.0578358	0.195232	0.587232	-0.672768
		chrII	159579	159734	155	4.01503	3.96528	0.503117	0.00781342	0.00664141	-0.0781689	-0.155169	-1.41517
		chrII	161150	161286	136	0.729488	0.863468	0.457946	-0.10561	-0.0897682	-0.0734796	-0.0174796	-1.27748
		chrII	161650	161786	136	2.71848	2.66452	0.505012	0.0125639	0.0106793	0.0235435	0.0795435	-1.18046
		chrII	164812	164963	151	0.153876	0.111176	0.58055	0.203302	0.172807	0.0710797	0.0220797	-1.23792
		chrII	169155	169305	150	0.695293	0.537351	0.564066	0.161287	0.137094	-0.00391113	-0.0459111	-1.30591
		chrII	171571	171720	149	0.806426	0.489175	0.622434	0.311879	0.265097	0.133053	0.0980533	-1.16195
		chrII	171661	171810	149	0.632602	0.444704	0.587207	0.220367	0.187312	0.0547791	0.0197791	-1.24022
		chrII	171661	171810	149	0.632602	0.444704	0.587207	0.220367	0.187312	0.0547791	0.0197791	-1.24022
		chrII	174305	174447	142	0.273558	0.203823	0.573039	0.184117	0.1565	0.15447	0.16847	-1.09153
		chrII	186048	186192	144	0.558514	0.326117	0.631353	0.335438	0.285123	0.197542	0.197542	-1.06246
		chrII	187191	187351	160	0.108283	0.177882	0.378395	-0.3097	-0.263245	-0.255421	-0.367421	-1.62742
		chrII	188175	188332	157	0.424585	0.392822	0.519429	0.0487199	0.0414119	0.00741068	-0.0835893	-1.34359
		chrII	189372	189539	167	0.13108	0.218646	0.374807	-0.319148	-0.271276	-0.0995013	-0.260501	-1.5205
		chrII	192490	192638	148	1.89496	1.14141	0.624087	0.316234	0.268799	0.159913	0.131913	-1.12809
		chrII	195265	195410	145	0.957452	0.707821	0.574952	0.188996	0.160647	0.0956125	0.0886125	-1.17139
		chrII	203726	203877	151	1.47037	1.08211	0.576055	0.191812	0.16304	0.0585601	0.00956008	-1.25044
		chrII	204265	204408	143	0.376142	0.589233	0.389633	-0.280276	-0.238234	-0.318212	-0.311212	-1.57121
		chrII	213654	213809	155	0.26216	0.0592939	0.815544	0.898515	0.763737	0.678396	0.601396	-0.658604
		chrII	214589	214739	150	0.222266	0.240882	0.479903	-0.0503972	-0.0428376	-0.187831	-0.229831	-1.48983
		chrII	214869	215017	148	0.210867	0.137117	0.605968	0.268825	0.228501	0.111381	0.0833805	-1.17662
		chrII	215320	215464	144	1.47607	0.937585	0.61155	0.283361	0.240857	0.156081	0.156081	-1.10392
		chrII	216639	216771	132	0.0484425	0.185293	0.207253	-0.815989	-0.693591	-0.547398	-0.463398	-1.7234
		chrII	217546	217694	148	1.30795	0.767115	0.630317	0.332694	0.28279	0.16137	0.13337	-1.12663
		chrII	222615	222772	157	2.2996	1.44158	0.614671	0.291515	0.247788	0.208974	0.117974	-1.14203
		chrII	222619	222772	153	0.0598408	0.0667057	0.472876	-0.0680421	-0.0578358	-0.123042	-0.186042	-1.44604
		chrII	223146	223281	135	0.0626903	0.0778233	0.446151	-0.135391	-0.115082	-0.0178364	0.0451636	-1.21484
		chrII	223772	223929	157	0.0626903	0.0741174	0.458237	-0.104877	-0.0891453	-0.132106	-0.223106	-1.48311
		chrII	223872	224016	144	0.0541417	0.0370587	0.593656	0.23696	0.201416	0.124299	0.1243	-1.1357
		chrII	223872	224016	144	0.0541417	0.0370587	0.593656	0.23696	0.201416	0.124299	0.1243	-1.1357
		chrII	224435	224582	147	0.247912	0.192705	0.562647	0.157683	0.134031	0.0481017	0.0271017	-1.2329
		chrII	224435	224582	147	0.247912	0.192705	0.562647	0.157683	0.134031	0.0481017	0.0271017	-1.2329
		chrII	225175	225325	150	0.478726	0.437293	0.522616	0.0567206	0.0482125	-0.108601	-0.150601	-1.4106
		chrII	226374	226481	107	0.0569912	0.585527	0.0886997	-1.34881	-1.14648	-0.595265	-0.336265	-1.59627
		chrII	226832	226946	114	0.0911859	0.566998	0.138542	-1.08689	-0.92386	-0.299868	-0.0898683	-1.34987
		chrII	228528	228693	165	0.0626903	0.155647	0.287127	-0.561798	-0.477529	-0.347545	-0.494545	-1.75454
		chrII	233542	233703	161	0.122531	0.159352	0.434687	-0.164454	-0.139786	-0.109642	-0.228642	-1.48864
		chrII	234707	234798	91	2.10583	9.77238	0.177285	-0.925762	-0.786898	-0.510796	-0.139796	-1.3998
		chrII	239108	239251	143	0.638302	0.459528	0.581421	0.205531	0.174702	0.0920677	0.0990677	-1.16093
		chrII	249586	249752	166	0.119682	0.17047	0.412479	-0.221172	-0.187996	-0.0462408	-0.200241	-1.46024
		chrII	252919	253070	151	0.51577	0.44841	0.534931	0.0876721	0.0745213	-0.0292889	-0.0782889	-1.33829
		chrII	253969	254127	158	0.26216	0.34094	0.434687	-0.164454	-0.139786	-0.159313	-0.257313	-1.51731
		chrII	255566	255720	154	0.341947	0.352058	0.492716	-0.0182594	-0.0155205	-0.100022	-0.170022	-1.43002
		chrII	260109	260232	123	0.0883364	0.226058	0.280973	-0.579953	-0.49296	0.0598072	0.206807	-1.05319
		chrII	260209	260364	155	0.0940355	0.111176	0.458237	-0.104877	-0.0891453	-0.172131	-0.249131	-1.50913
		chrII	260642	260776	134	0.142478	0.055588	0.719346	0.5809	0.493765	0.60393	0.67393	-0.58607
		chrII	260642	260782	140	0.176673	0.10747	0.621774	0.310144	0.263622	0.268242	0.296242	-0.963758
		chrII	261685	261820	135	0.0598408	0.0481763	0.553994	0.135758	0.115394	0.201273	0.264273	-0.995727
		chrII	262132	262282	150	1.06004	0.552175	0.657505	0.405663	0.344813	0.192215	0.150215	-1.10979
		chrII	262311	262468	157	0.0484425	0.055588	0.465657	-0.0861926	-0.0732637	-0.111282	-0.202282	-1.46228
		chrII	262974	263121	147	0.222266	0.126	0.638208	0.353673	0.300622	0.222279	0.201279	-1.05872
		chrII	263717	263867	150	0.492974	0.429881	0.534184	0.0857908	0.0729222	-0.0822667	-0.124267	-1.38427
		chrII	264916	265023	107	0.0883364	0.678174	0.115245	-1.1991	-1.01923	-0.457521	-0.198521	-1.45852
		chrII	269730	269883	153	3.80131	2.17535	0.636027	0.347858	0.295679	0.221616	0.158616	-1.10138
		chrII	269730	269885	155	0.105434	0.526233	0.166913	-0.966434	-0.821469	-0.896425	-0.973425	-2.23343
		chrII	269781	269930	149	0.148177	0.144529	0.506232	0.0156217	0.0132785	-0.115365	-0.150365	-1.41036
		chrII	272917	273071	154	0.0655399	0.0592939	0.525017	0.0627499	0.0533374	-0.0510711	-0.121071	-1.38107
		chrII	279942	280075	133	1.22246	1.17847	0.509162	0.0229679	0.0195227	0.106457	0.183457	-1.07654
		chrII	282915	283035	120	0.786479	2.50146	0.239201	-0.708875	-0.602544	-0.00349185	0.164508	-1.09549
		chrII	288899	289053	154	1.13982	0.922762	0.552619	0.132281	0.112439	-0.000754737	-0.0707547	-1.33075
		chrII	289452	289559	107	0.119682	0.559586	0.176192	-0.929975	-0.790479	-0.215534	0.0434661	-1.21653
		chrII	289452	289573	121	0.142478	0.648527	0.180123	-0.914897	-0.777663	-0.186147	-0.0251475	-1.28515
		chrII	292636	292792	156	1.28515	1.1377	0.530429	0.0763482	0.064896	0.0111535	-0.0728465	-1.33285
		chrII	295986	296116	130	0.116832	0.111176	0.512403	0.0310943	0.0264302	0.301059	0.399059	-0.860941
		chrII	296940	297047	107	0.424585	2.66081	0.137611	-1.09112	-0.927449	-0.334508	-0.075508	-1.33551
		chrII	296940	297056	116	0.435983	3.53169	0.109884	-1.22715	-1.04308	-0.434188	-0.238188	-1.49819
		chrII	298361	298510	149	0.361894	0.23347	0.607854	0.273729	0.23267	0.101731	0.0667312	-1.19327
		chrII	298515	298656	141	2.19416	1.46011	0.600437	0.254479	0.216307	0.179726	0.200726	-1.05927
		chrII	300341	300475	134	1.68979	1.24147	0.576473	0.192878	0.163947	0.275637	0.345637	-0.914363
		chrII	303103	303264	161	0.367593	0.44841	0.45048	-0.124449	-0.105781	-0.0829007	-0.201901	-1.4619
		chrII	304167	304319	152	0.168124	0.126	0.57161	0.180475	0.153404	0.04879	-0.00721004	-1.26721
		chrII	306192	306322	130	0.225115	0.452116	0.332405	-0.433281	-0.368289	-0.118328	-0.0203278	-1.28033
		chrII	310844	311002	158	0.185221	0.185293	0.499903	-0.000243688	-0.000207135	-0.0102526	-0.108253	-1.36825
		chrII	314561	314691	130	0.350496	0.381705	0.478688	-0.0534455	-0.0454287	0.199479	0.297479	-0.962521
		chrII	316179	316338	159	0.0598408	0.0926467	0.392431	-0.27299	-0.232041	-0.239947	-0.344947	-1.60495
		chrII	320829	320984	155	0.963151	0.733762	0.56759	0.170242	0.144706	0.0751043	-0.00189574	-1.2619
		chrII	324261	324383	122	0.188071	0.422469	0.30804	-0.501413	-0.426201	0.130541	0.284541	-0.975459
		chrII	324593	324738	145	0.216567	0.200117	0.519739	0.049498	0.0420733	-0.0208641	-0.0278641	-1.28786
		chrII	333410	333578	168	0.367593	0.581822	0.387179	-0.28668	-0.243678	0.019902	-0.148098	-1.4081
		chrII	334171	334335	164	0.170974	0.314999	0.351817	-0.380418	-0.323356	-0.239949	-0.379949	-1.63995
		chrII	341568	341673	105	0.0854868	0.133411	0.390532	-0.277932	-0.236242	0.152425	0.425425	-0.834575
		chrII	344002	344150	148	3.5363	2.3347	0.602334	0.259393	0.220484	0.0860112	0.0580112	-1.20199
		chrII	345574	345727	153	0.071239	0.0592939	0.545755	0.114944	0.0977021	0.025621	-0.037379	-1.29738
		chrII	348428	348599	171	0.265009	0.259411	0.505338	0.0133797	0.0113728	0.317465	0.128465	-1.13153
		chrII	348488	348624	136	0.549965	0.485469	0.531145	0.0781473	0.0664252	0.0712221	0.127222	-1.13278
		chrII	352601	352731	130	0.170974	0.21494	0.443036	-0.143278	-0.121786	0.106689	0.204689	-1.05531
		chrII	354955	355107	152	0.464478	0.34094	0.576692	0.193438	0.164422	0.0617652	0.00576522	-1.25423
		chrII	360789	360938	149	0.0370443	0.0407646	0.476093	-0.0599607	-0.0509666	-0.179617	-0.214617	-1.47462
		chrII	369124	369272	148	0.205168	0.203823	0.501645	0.00412328	0.00350478	-0.141494	-0.169494	-1.42949
		chrII	369614	369763	149	0.176673	0.0889409	0.665149	0.426558	0.362575	0.231627	0.196627	-1.06337
		chrII	372782	372926	144	0.78078	0.437293	0.640996	0.361123	0.306954	0.245257	0.245257	-1.01474
		chrII	379733	379878	145	0.19662	0.129705	0.602527	0.259893	0.220909	0.154048	0.147048	-1.11295
		chrII	380438	380593	155	1.77528	0.948703	0.651722	0.389973	0.331477	0.259634	0.182634	-1.07737
		chrII	380438	380593	155	1.77528	0.948703	0.651722	0.389973	0.331477	0.259634	0.182634	-1.07737
		chrII	383232	383381	149	0.914709	0.400234	0.695626	0.511863	0.435083	0.298314	0.263314	-0.996686
		chrII	384056	384165	109	0.219416	2.63487	0.0768724	-1.42643	-1.21246	-0.60878	-0.36378	-1.62378
		chrII	384888	385039	151	0.501523	0.415057	0.547167	0.118508	0.100732	-0.01014	-0.05914	-1.31914
		chrII	385956	386120	164	0.364744	0.300175	0.548554	0.122008	0.103706	0.188306	0.0483064	-1.21169
		chrII	386724	386859	135	5.58799	4.78798	0.538551	0.0967835	0.082266	0.143857	0.206857	-1.05314
		chrII	402057	402202	145	0.267859	0.237176	0.530377	0.076218	0.0647853	-0.00978125	-0.0167812	-1.27678
		chrII	405294	405447	153	0.250761	0.155647	0.617019	0.297661	0.253012	0.163448	0.100448	-1.15955
		chrII	411086	411218	132	0.689594	0.507704	0.575958	0.191565	0.16283	0.29896	0.38296	-0.87704
		chrII	412922	413067	145	0.367593	0.314999	0.538525	0.0967197	0.0822117	0.000707699	-0.0062923	-1.26629
		chrII	417276	417442	166	0.0370443	0.0370587	0.499903	-0.000243688	-0.000207135	0.155208	0.0012076	-1.25879
		chrII	418844	418980	136	0.0341947	1.04135	0.031793	-1.85507	-1.57681	-1.56471	-1.50871	-2.76871
		chrII	420492	420630	138	2.82676	2.43846	0.536874	0.0925619	0.0786776	0.108551	0.150551	-1.10945
		chrII	432763	432911	148	0.0313452	0.0667057	0.319683	-0.468586	-0.398298	-0.543373	-0.571373	-1.83137
		chrII	435614	435764	150	5.88434	4.91769	0.544744	0.112393	0.095534	-0.0671786	-0.109179	-1.36918
		chrII	441246	441413	167	0.0427434	0.0741174	0.365763	-0.343095	-0.291631	-0.0838284	-0.244828	-1.50483
		chrII	442313	442462	149	0.817824	0.72635	0.529619	0.0743119	0.0631651	-0.0748379	-0.109838	-1.36984
		chrII	447274	447421	147	0.133929	0.0704115	0.655421	0.399999	0.339999	0.27884	0.25784	-1.00216
		chrII	448183	448311	128	0.427434	0.759703	0.360054	-0.358313	-0.304566	0.0550542	0.167054	-1.09295
		chrII	448687	448853	166	0.438832	0.718939	0.379032	-0.308024	-0.26182	-0.0950328	-0.249033	-1.50903
		chrII	450522	450683	161	0.151027	0.137117	0.524136	0.060538	0.0514573	0.0646987	-0.0543013	-1.3143
		chrII	456967	457110	143	0.12823	0.181588	0.413889	-0.217552	-0.184919	-0.279476	-0.272476	-1.53248
		chrII	459507	459619	112	0.0911859	0.900526	0.091948	-1.32885	-1.12953	-0.543094	-0.319094	-1.57909
		chrII	463510	463659	149	0.458779	0.429881	0.51626	0.0407679	0.0346527	-0.109145	-0.144145	-1.40415
		chrII	464402	464557	155	0.347646	0.207529	0.626192	0.321785	0.273518	0.209588	0.132588	-1.12741
		chrII	467973	468117	144	0.812125	0.470645	0.633102	0.340081	0.289069	0.227762	0.227762	-1.03224
		chrII	469937	470099	162	1.05719	1.09694	0.490773	-0.0231297	-0.0196602	0.0144566	-0.111543	-1.37154
		chrII	478544	478678	134	0.111133	0.0667057	0.624909	0.318399	0.270639	0.374159	0.444159	-0.815841
		chrII	479993	480154	161	0.071239	0.0592939	0.545755	0.114944	0.0977021	0.11967	0.000670466	-1.25933
		chrII	480073	480226	153	1.81802	1.30076	0.582927	0.209386	0.177978	0.0923889	0.0293889	-1.23061
		chrII	483614	483775	161	3.71013	2.83499	0.566854	0.168371	0.143115	0.164034	0.0450342	-1.21497
		chrII	490237	490391	154	0.219416	0.0926467	0.703115	0.533381	0.453374	0.348467	0.278467	-0.981533
		chrII	496459	496596	137	0.219416	0.237176	0.480552	-0.0487679	-0.0414527	-0.0355729	0.0134271	-1.24657
		chrII	498698	498864	166	0.176673	0.229764	0.434687	-0.164454	-0.139786	0.0345903	-0.11941	-1.37941
		chrII	499848	499990	142	1.16547	0.622586	0.651808	0.390208	0.331676	0.318642	0.332642	-0.927358
		chrII	501137	501288	151	1.92915	1.00429	0.657641	0.406033	0.345128	0.228496	0.179496	-1.0805
		chrII	503704	503871	167	1.60145	2.64599	0.377039	-0.313266	-0.266276	-0.0313035	-0.192303	-1.4523
		chrII	503704	503871	167	1.60145	2.64599	0.377039	-0.313266	-0.266276	-0.0313035	-0.192303	-1.4523
		chrII	505974	506148	174	0.401788	0.659645	0.378534	-0.309334	-0.262934	0.0757313	-0.134269	-1.39427
		chrII	506025	506148	123	0.0655399	0.0704115	0.482083	-0.0449259	-0.038187	0.483608	0.630608	-0.629392
		chrII	506025	506179	154	0.71524	0.496587	0.590216	0.228102	0.193886	0.0889064	0.0189064	-1.24109
		chrII	506025	506179	154	0.71524	0.496587	0.590216	0.228102	0.193886	0.0889064	0.0189064	-1.24109
		chrII	509772	509912	140	0.726638	0.548469	0.569864	0.176029	0.149625	0.149332	0.177332	-1.08267
		chrII	511646	511795	149	0.233664	0.229764	0.504208	0.0105477	0.00896552	-0.139658	-0.174658	-1.43466
		chrII	512273	512423	150	0.407487	0.415057	0.495398	-0.011535	-0.00980479	-0.145063	-0.187063	-1.44706
		chrII	519148	519306	158	0.464478	0.389116	0.544144	0.110879	0.0942473	0.0869445	-0.0110555	-1.27106
		chrII	523260	523407	147	0.307753	0.300175	0.506232	0.0156217	0.0132785	-0.056334	-0.077334	-1.33733
		chrII	523774	523925	151	0.45308	0.374293	0.547613	0.119633	0.101688	-0.0076812	-0.0566812	-1.31668
		chrII	525378	525528	150	0.766532	0.589233	0.565387	0.164641	0.139945	0.0146319	-0.0273681	-1.28737
		chrII	527770	527902	132	0.236514	0.240882	0.495425	-0.0114676	-0.00974748	0.109722	0.193722	-1.06628
		chrII	528914	529061	147	0.0769381	0.0444704	0.633713	0.341702	0.290447	0.181351	0.160351	-1.09965
		chrII	529231	529384	153	0.045593	0.0370587	0.551628	0.129775	0.110309	0.0495768	-0.0134232	-1.27342
		chrII	533755	533907	152	0.105434	0.0481763	0.686373	0.485595	0.412755	0.326773	0.270773	-0.989227
		chrII	543934	544097	163	0.153876	0.159352	0.491259	-0.0219132	-0.0186262	0.0476365	-0.0853635	-1.34536
		chrII	545512	545645	133	2.5817	2.53852	0.504217	0.01057	0.00898448	0.0942366	0.171237	-1.08876
		chrII	550054	550200	146	0.225115	0.085235	0.725359	0.598836	0.50901	0.416119	0.402119	-0.857881
		chrII	551769	551916	147	0.136779	0.118588	0.535618	0.0893989	0.0759891	-0.0193646	-0.0403646	-1.30036
		chrII	551821	551946	125	0.0313452	0.114882	0.214359	-0.791386	-0.672678	-0.199671	-0.0666709	-1.32667
		chrII	552584	552756	172	0.153876	0.274234	0.359431	-0.35998	-0.305983	0.0153746	-0.180625	-1.44063
		chrII	560316	560442	126	0.601257	1.7047	0.260741	-0.641063	-0.544904	-0.0876728	0.0383272	-1.22167
		chrII	568857	569009	152	0.293505	0.255705	0.534413	0.0863675	0.0734123	0.00253359	-0.0534664	-1.31347
		chrII	570513	570675	162	0.501523	0.455822	0.523868	0.0598651	0.0508854	0.0964103	-0.0295897	-1.28959
		chrII	570513	570675	162	0.501523	0.455822	0.523868	0.0598651	0.0508854	0.0964103	-0.0295897	-1.28959
		chrII	575360	575489	129	8.35491	11.2251	0.426707	-0.184765	-0.15705	0.17748	0.28248	-0.97752
		chrII	575363	575489	126	0.0284956	0.0704115	0.288105	-0.55893	-0.475091	-0.041868	0.084132	-1.17587
		chrII	575635	575789	154	0.0341947	0.0629998	0.351817	-0.380418	-0.323356	-0.424363	-0.494363	-1.75436
		chrII	577662	577794	132	0.162425	0.485469	0.250697	-0.672298	-0.571454	-0.460094	-0.376094	-1.63609
		chrII	581371	581525	154	0.0341947	0.0518822	0.397258	-0.260451	-0.221384	-0.315286	-0.385286	-1.64529
		chrII	583028	583186	158	3.06898	2.65711	0.535964	0.0902714	0.0767307	0.0680942	-0.0299058	-1.28991
		chrII	583277	583426	149	0.336248	0.196411	0.631263	0.335201	0.284921	0.135412	0.100412	-1.15959
		chrII	589093	589249	156	0.307753	0.418763	0.423601	-0.192691	-0.163787	-0.216109	-0.300109	-1.56011
		chrII	598510	598657	147	0.185221	0.140823	0.568086	0.171504	0.145779	0.0483191	0.0273191	-1.23268
		chrII	599865	600024	159	0.0997346	0.0704115	0.58617	0.217705	0.185049	0.182643	0.0776429	-1.18236
		chrII	601519	601677	158	0.0512921	0.0667057	0.434687	-0.164454	-0.139786	-0.153311	-0.251311	-1.51131
		chrII	601519	601677	158	0.0512921	0.0667057	0.434687	-0.164454	-0.139786	-0.153311	-0.251311	-1.51131
		chrII	608166	608308	142	0.384691	0.259411	0.597252	0.24624	0.209304	0.192014	0.206014	-1.05399
		chrII	608166	608308	142	0.384691	0.259411	0.597252	0.24624	0.209304	0.192014	0.206014	-1.05399
		chrII	610440	610604	164	0.0940355	0.129705	0.420287	-0.201158	-0.170985	-0.0842723	-0.224272	-1.48427
		chrII	615980	616137	157	0.202319	0.111176	0.645366	0.372838	0.316912	0.287752	0.196752	-1.06325
		chrII	618802	618957	155	0.230814	0.17047	0.575189	0.189601	0.161161	0.107692	0.030692	-1.22931
		chrII	621368	621503	135	0.0598408	0.0592939	0.502295	0.00575307	0.00489011	0.0677348	0.130735	-1.12927
		chrII	624538	624687	149	0.666797	0.455822	0.593966	0.237758	0.202094	0.0459003	0.0109003	-1.2491
		chrII	626717	626881	164	0.353346	0.400234	0.46889	-0.0780616	-0.0663523	0.03857	-0.10143	-1.36143
		chrII	633744	633889	145	11.3783	6.26292	0.644984	0.371812	0.31604	0.231546	0.224546	-1.03545
		chrII	633747	633889	142	0.0569912	0.0444704	0.561702	0.155286	0.131993	0.11082	0.12482	-1.13518
		chrII	634590	634750	160	0.265009	0.237176	0.527712	0.0695206	0.0590925	0.075335	-0.036665	-1.29667
		chrII	635204	635350	146	0.170974	0.500292	0.254703	-0.659762	-0.560798	-0.664915	-0.678915	-1.93892
		chrII	636694	636853	159	1.9434	1.97523	0.495939	-0.0101799	-0.00865294	-0.010705	-0.115705	-1.37571
		chrII	636695	636853	158	0.832072	0.837527	0.498366	-0.00409478	-0.00348056	-0.00635367	-0.104354	-1.36435
		chrII	636699	636853	154	0.0398938	0.0481763	0.452978	-0.118141	-0.10042	-0.185039	-0.255039	-1.51504
		chrII	641881	642011	130	1.3222	2.16793	0.378839	-0.308532	-0.262252	-0.0472458	0.0507542	-1.20925
		chrII	643000	643147	147	1.48462	1.35635	0.522576	0.0566187	0.0481259	-0.048472	-0.069472	-1.32947
		chrII	643625	643773	148	0.190921	0.114882	0.624326	0.316863	0.269334	0.132845	0.104845	-1.15515
		chrII	645958	646066	108	0.38754	0.392822	0.496616	-0.00848324	-0.00721076	0.590769	0.842769	-0.417231
		chrII	652842	653006	164	0.0997346	0.0667057	0.599222	0.251333	0.213633	0.324402	0.184402	-1.0756
		chrII	667311	667462	151	0.0427434	0.218646	0.163524	-0.980079	-0.833067	-0.937118	-0.986118	-2.24612
		chrII	670468	670600	132	0.0341947	0.0592939	0.365763	-0.343095	-0.291631	-0.18803	-0.10403	-1.36403
		chrII	672951	673112	161	0.205168	0.151941	0.574526	0.187909	0.159722	0.194498	0.0754977	-1.1845
		chrII	673886	673964	78	0.0968851	0.111176	0.465657	-0.0861926	-0.0732637		0.462	-0.798
		chrII	673886	673989	103	0.0797877	0.0889409	0.472876	-0.0680421	-0.0578358	0.300093	0.587093	-0.672907
		chrII	674406	674512	106	0.13108	1.06358	0.109721	-1.22801	-1.04381	-0.588179	-0.322179	-1.58218
		chrII	674406	674523	117	0.185221	1.34894	0.120732	-1.17134	-0.995637	-0.383474	-0.194474	-1.45447
		chrII	678764	678912	148	0.116832	0.0741174	0.611848	0.284139	0.241518	0.112324	0.0843239	-1.17568
		chrII	682036	682166	130	0.763682	0.874585	0.466152	-0.0849455	-0.0722037	0.116154	0.214154	-1.04585
		chrII	683947	684082	135	0.413186	0.377999	0.522237	0.0557695	0.047404	0.103415	0.166415	-1.09359
		chrII	684506	684665	159	0.242213	0.255705	0.486451	-0.0339683	-0.028873	-0.0351909	-0.140191	-1.40019
		chrII	685114	685267	153	1.50172	0.956114	0.610993	0.281908	0.239622	0.179348	0.116348	-1.14365
		chrII	688568	688714	146	0.0826373	0.0741174	0.527176	0.0681724	0.0579465	-0.0397173	-0.0537173	-1.31372
		chrII	693669	693820	151	0.0997346	0.148235	0.402205	-0.247643	-0.210496	-0.315186	-0.364186	-1.62419
		chrII	696303	696437	134	0.538567	0.452116	0.543632	0.109588	0.0931498	0.205401	0.275401	-0.984599
		chrII	698169	698308	139	0.413186	0.244587	0.628159	0.326981	0.277934	0.290762	0.325762	-0.934238
		chrII	698728	698854	126	7.7622	13.3448	0.367754	-0.337807	-0.287136	0.137998	0.263998	-0.996002
		chrII	698730	698836	106	0.0598408	0.085235	0.412479	-0.221172	-0.187996	0.278222	0.544222	-0.715778
		chrII	699474	699629	155	0.418885	0.38541	0.52081	0.0521869	0.0443589	-0.0077482	-0.0847482	-1.34475
		chrII	699802	699945	143	0.0683895	0.126	0.351817	-0.380418	-0.323356	-0.426433	-0.419433	-1.67943
		chrII	699802	699953	151	0.293505	0.503998	0.36803	-0.337076	-0.286515	-0.391062	-0.440062	-1.70006
		chrII	699834	699945	111	0.64685	3.81705	0.144907	-1.05853	-0.89975	-0.284347	-0.0533472	-1.31335
		chrII	699834	699953	119	0.0398938	0.0963526	0.292806	-0.545204	-0.463424	0.150677	0.325677	-0.934323
		chrII	702899	703031	132	0.156726	0.381705	0.291079	-0.550235	-0.4677	-0.358617	-0.274617	-1.53462
		chrII	706525	706696	171	0.133929	0.163058	0.450959	-0.123238	-0.104752	0.20615	0.0171502	-1.24285
		chrII	708493	708657	164	0.176673	0.111176	0.613769	0.289157	0.245783	0.359631	0.219631	-1.04037
		chrII	708881	709054	173	0.512921	0.97835	0.343949	-0.401709	-0.341453	-0.0185691	-0.221569	-1.48157
		chrII	716866	717023	157	0.205168	0.203823	0.501645	0.00412328	0.00350478	-0.0189088	-0.109909	-1.36991
		chrII	716874	717023	149	0.378992	0.200117	0.65444	0.397335	0.337734	0.186112	0.151112	-1.10889
		chrII	718549	718695	146	0.612656	0.778233	0.440478	-0.149758	-0.127294	-0.209357	-0.223357	-1.48336
		chrII	721490	721639	149	0.213717	0.114882	0.650389	0.38637	0.328414	0.180894	0.145894	-1.11411
		chrII	723357	723507	150	0.735187	0.529939	0.581117	0.204753	0.17404	0.0562213	0.0142213	-1.24578
		chrII	727858	728011	153	0.626903	0.370587	0.628481	0.327832	0.278657	0.211959	0.148959	-1.11104
		chrII	733512	733676	164	0.12823	0.248293	0.340564	-0.410925	-0.349286	-0.228574	-0.368574	-1.62857
		chrII	735258	735391	133	0.125381	0.0481763	0.722418	0.59004	0.501534	0.581374	0.658374	-0.601626
		chrII	736781	736927	146	2.55606	1.87146	0.577311	0.195019	0.165766	0.0799464	0.0659464	-1.19405
		chrII	736912	737033	121	0.435983	1.25629	0.257632	-0.650665	-0.553065	0.0226148	0.183615	-1.07639
		chrII	740252	740411	159	0.284956	0.251999	0.530689	0.0770012	0.065451	0.0563315	-0.0486685	-1.30867
		chrII	743678	743781	103	0.0541417	0.38541	0.123175	-1.15926	-0.985373	-0.624748	-0.337748	-1.59775
		chrII	746216	746373	157	3.52776	4.00975	0.468027	-0.0802307	-0.0681961	-0.0729935	-0.163994	-1.42399
		chrII	747192	747321	129	0.880514	1.29705	0.404357	-0.242086	-0.205773	0.108827	0.213827	-1.04617
		chrII	748930	749090	160	0.45308	0.470645	0.490492	-0.0238349	-0.0202597	0.00415425	-0.107846	-1.36785
		chrII	749254	749401	147	5.99263	3.63175	0.622651	0.31245	0.265582	0.172669	0.151669	-1.10833
		chrII	750045	750206	161	0.111133	0.0704115	0.612153	0.284934	0.242194	0.278174	0.159174	-1.10083
		chrII	760513	760620	107	0.364744	1.008	0.265705	-0.625856	-0.531977	0.0551176	0.314118	-0.945882
		chrII	760513	760634	121	0.319151	1.18217	0.21258	-0.797502	-0.677877	-0.120239	0.0407608	-1.21924
		chrII	771359	771518	159	0.413186	0.478057	0.463607	-0.0913518	-0.077649	-0.0727114	-0.177711	-1.43771
		chrII	771799	771953	154	0.125381	0.100058	0.556162	0.141245	0.120058	0.0310797	-0.0389203	-1.29892
		chrII	774249	774405	156	0.276407	0.289058	0.488814	-0.0280425	-0.0238361	-0.0673261	-0.151326	-1.41133
		chrII	775701	775861	160	0.0826373	0.0370587	0.690393	0.496965	0.42242	0.442536	0.330536	-0.929464
		chrII	777331	777484	153	0.102584	0.0926467	0.52545	0.0638382	0.0542625	-0.0167551	-0.0797551	-1.33976
		chrII	779629	779798	169	0.0598408	0.118588	0.335377	-0.425115	-0.361347	-0.0720734	-0.247073	-1.50707
		chrII	780145	780251	106	0.0940355	0.270528	0.25794	-0.64971	-0.552254	-0.0590222	0.206978	-1.05302
		chrII	780145	780260	115	0.133929	0.337234	0.284252	-0.570255	-0.484717	0.138388	0.341388	-0.918612
		chrII	780582	780757	175	0.0883364	0.181588	0.327264	-0.447481	-0.380359	-0.0232817	-0.240282	-1.50028
		chrII	781915	782083	168	0.0940355	0.103764	0.475407	-0.0616838	-0.0524312	0.229524	0.0615236	-1.19848
		chrII	786436	786542	106	0.185221	0.344646	0.349562	-0.386503	-0.328528	0.192244	0.458244	-0.801756
		chrII	786436	786560	124	0.179522	0.418763	0.300061	-0.524224	-0.445591	0.0576101	0.19761	-1.06239
		chrII	788442	788582	140	0.416036	0.270528	0.605968	0.268825	0.228501	0.22172	0.24972	-1.01028
		chrII	788604	788759	155	0.0940355	0.103764	0.475407	-0.0616838	-0.0524312	-0.110389	-0.187389	-1.44739
		chrII	789546	789709	163	0.202319	0.329822	0.380198	-0.304962	-0.259218	-0.193585	-0.326585	-1.58659
		chrII	791029	791155	126	0.0398938	0.122294	0.245974	-0.687215	-0.584133	-0.167736	-0.0417359	-1.30174
		chrII	791029	791156	127	8.75385	14.3714	0.378541	-0.309314	-0.262917	0.104188	0.223188	-1.03681
		chrII	791031	791136	105	0.0740886	0.0963526	0.434687	-0.164454	-0.139786	0.27393	0.54693	-0.71307
		chrII	793238	793400	162	0.598408	0.44841	0.571645	0.180562	0.153478	0.206078	0.0800775	-1.17992
		chrII	795412	795559	147	0.0826373	0.055588	0.597845	0.247772	0.210606	0.112928	0.0919277	-1.16807
		chrII	809074	809203	129	0.142478	0.366881	0.27972	-0.583673	-0.496122	-0.195572	-0.0905723	-1.35057
		chrII	812955	813098	143	0.359045	0.270528	0.570299	0.177134	0.150564	0.0356253	0.0426253	-1.21737
		chrIII	2	145	143	0.344797	0.159352	0.683918	0.478684	0.406881	0.298321	0.305321	-0.954679
		chrIII	2	176	174	0.669647	0.0741174	0.900348	1.28354	1.09101	1.24092	1.03092	-0.229084
		chrIII	4	145	141	0.210867	0.270528	0.438033	-0.155957	-0.132564	-0.167103	-0.146103	-1.4061
		chrIII	10	145	135	0.675346	0.874585	0.435726	-0.161813	-0.137541	-0.122293	-0.0592928	-1.31929
		chrIII	10	146	136	0.0740886	0.0518822	0.588141	0.222766	0.189351	0.208974	0.264974	-0.995026
		chrIII	14	145	131	0.0569912	0.0481763	0.541909	0.105244	0.0894574	0.276234	0.367234	-0.892766
		chrIII	19	145	126	0.0655399	0.0518822	0.558157	0.146297	0.124352	0.457896	0.583896	-0.676104
		chrIII	26	145	119	0.0598408	0.133411	0.309651	-0.496839	-0.422313	-0.0214318	0.153568	-1.10643
		chrIII	37	145	108	0.0740886	0.133411	0.357054	-0.366346	-0.311394	0.0969847	0.348985	-0.911015
		chrIII	41	145	104	0.0797877	0.185293	0.300993	-0.521545	-0.443314	-0.0368838	0.243116	-1.01688
		chrIII	50	145	95	0.199469	0.370587	0.349912	-0.385559	-0.327725	0.0767686	0.419769	-0.840231
		chrIII	50	176	126	2.15142	0.29647	0.878888	1.16944	0.994027	1.29068	1.41668	0.156676
		chrIII	50	185	135	0.145328	0.0629998	0.697592	0.517488	0.439865	0.450178	0.513178	-0.746822
		chrIII	50	201	151	0.441682	0.0889409	0.832384	0.963629	0.819085	0.630062	0.581062	-0.678938
		chrIII	50	220	170	0.606956	0.148235	0.803712	0.854956	0.726713	0.738073	0.556073	-0.703927
		chrIII	73	263	190	0.119682	0.118588	0.502295	0.00575307	0.00489011	0.269207	-0.0527932	-1.31279
		chrIII	88	231	143	0.0484425	0.0407646	0.543034	0.108082	0.0918693	-0.0144646	-0.00746459	-1.26746
		chrIII	97	212	115	0.0341947	0.055588	0.380861	-0.303221	-0.257738	0.125669	0.328669	-0.931331
		chrIII	110	263	153	0.367593	0.263117	0.582825	0.209125	0.177756	0.0533695	-0.00963052	-1.26963
		chrIII	110	280	170	0.672496	0.248293	0.730347	0.613864	0.521785	0.553396	0.371396	-0.888604
		chrIII	110	283	173	0.45593	0.289058	0.611996	0.284526	0.241847	0.346609	0.143609	-1.11639
		chrIII	115	280	165	0.296354	0.100058	0.74759	0.666926	0.566887	0.483722	0.336722	-0.923278
		chrIII	115	283	168	0.108283	0.0629998	0.632189	0.337657	0.287008	0.280776	0.112776	-1.14722
		chrIII	118	284	166	0.168124	0.055588	0.75152	0.67928	0.577388	0.484847	0.330847	-0.929153
		chrIII	129	252	123	0.0769381	0.111176	0.408997	-0.230126	-0.195607	0.193894	0.340894	-0.919106
		chrIII	129	260	131	0.071239	0.0481763	0.596565	0.244466	0.207796	0.386187	0.477187	-0.782813
		chrIII	129	263	134	3.33684	1.6417	0.670244	0.440588	0.3745	0.469234	0.539234	-0.720766
		chrIII	129	280	151	3.52206	1.21182	0.744011	0.655761	0.557397	0.365105	0.316105	-0.943895
		chrIII	129	283	154	2.76977	1.13029	0.710187	0.55393	0.470841	0.374478	0.304478	-0.955522
		chrIII	129	284	155	0.0541417	0.103764	0.342873	-0.404636	-0.34394	-0.386243	-0.463243	-1.72324
		chrIII	129	301	172	0.0769381	0.144529	0.347402	-0.392344	-0.333492	-0.239454	-0.435454	-1.69545
		chrIII	129	309	180	0.159575	0.129705	0.551628	0.129775	0.110309	0.323535	0.071535	-1.18847
		chrIII	129	326	197	0.760833	0.396528	0.657386	0.405339	0.344538	0.626714	0.255714	-1.00429
		chrIII	143	284	141	0.222266	0.389116	0.363546	-0.348995	-0.296646	-0.334492	-0.313492	-1.57349
		chrIII	164	284	120	0.105434	0.133411	0.441432	-0.147341	-0.12524	0.263478	0.431478	-0.828522
		chrIII	164	341	177	0.151027	0.0444704	0.772526	0.747193	0.635114	0.814218	0.583218	-0.676782
		chrIII	186	284	98	0.675346	1.008	0.401193	-0.250259	-0.21272	0.188824	0.510824	-0.749176
		chrIII	186	320	134	0.219416	0.507704	0.30176	-0.519344	-0.441442	-0.36177	-0.29177	-1.55177
		chrIII	186	337	151	0.0341947	0.0481763	0.41513	-0.214367	-0.182212	-0.362725	-0.411725	-1.67173
		chrIII	186	341	155	0.119682	0.10747	0.526879	0.0674273	0.0573132	0.00955178	-0.0674482	-1.32745
		chrIII	186	352	166	1.11418	1.0117	0.524102	0.0604515	0.0513837	-0.0120525	-0.166052	-1.42605
		chrIII	186	353	167	0.145328	0.17047	0.460192	-0.0999495	-0.0849571	-0.111908	-0.272908	-1.53291
		chrIII	186	355	169	0.202319	0.055588	0.784465	0.787361	0.669257	0.66277	0.48777	-0.77223
		chrIII	192	329	137	0.113982	0.0704115	0.618146	0.300616	0.255523	0.284763	0.333763	-0.926237
		chrIII	246	341	95	0.156726	0.326117	0.32459	-0.454901	-0.386666	0.0164474	0.359447	-0.900553
		chrIII	246	352	106	0.0427434	0.055588	0.434687	-0.164454	-0.139786	0.288293	0.554293	-0.705707
		chrIII	5166	5314	148	3.17156	2.16793	0.593981	0.237799	0.202129	0.0559998	0.0279998	-1.232
		chrIII	5882	5994	112	0.202319	2.4014	0.0777037	-1.42069	-1.20759	-0.79902	-0.57502	-1.83502
		chrIII	7560	7714	154	0.0626903	0.0889409	0.41344	-0.218706	-0.1859	-0.259499	-0.329499	-1.5895
		chrIII	9830	9940	110	0.0797877	0.144529	0.355692	-0.369997	-0.314498	0.101456	0.339456	-0.920544
		chrIII	9831	9940	109	2.64154	5.95904	0.307135	-0.503987	-0.428389	-0.0163921	0.228608	-1.03139
		chrIII	9831	9941	110	0.0598408	0.0926467	0.392431	-0.27299	-0.232041	0.187697	0.425697	-0.834303
		chrIII	9832	9955	123	0.045593	0.44841	0.0922929	-1.32677	-1.12775	-0.752931	-0.605931	-1.86593
		chrIII	11462	11613	151	0.0569912	0.0444704	0.561702	0.155286	0.131993	-0.0490565	-0.0980565	-1.35806
		chrIII	17946	18093	147	0.205168	0.200117	0.506232	0.0156217	0.0132785	-0.100816	-0.121816	-1.38182
		chrIII	23277	23427	150	0.795027	0.548469	0.59176	0.232075	0.197264	-0.00268853	-0.0446885	-1.30469
		chrIII	27235	27381	146	0.165275	0.137117	0.546558	0.116969	0.0994237	-0.0131263	-0.0271263	-1.28713
		chrIII	32929	33083	154	1.2652	0.904232	0.583195	0.210074	0.178563	0.124327	0.0543269	-1.20567
		chrIII	34797	34957	160	0.458779	0.544763	0.45716	-0.107591	-0.0914526	-0.18223	-0.29423	-1.55423
		chrIII	36971	37125	154	1.16832	1.02653	0.532302	0.0810567	0.0688982	0.0166475	-0.0533525	-1.31335
		chrIII	37274	37421	147	0.290655	0.163058	0.640614	0.3601	0.306085	0.193926	0.172926	-1.08707
		chrIII	41105	41261	156	0.512921	0.463234	0.52545	0.0638382	0.0542625	-0.0315124	-0.115512	-1.37551
		chrIII	42270	42419	149	0.199469	0.0963526	0.674288	0.451786	0.384018	0.174343	0.139343	-1.12066
		chrIII	56437	56565	128	0.185221	0.314999	0.37028	-0.331113	-0.281446	-0.0143008	0.0976992	-1.1623
		chrIII	62417	62568	151	13.9828	10.6766	0.567037	0.168835	0.14351	-0.0296613	-0.0786613	-1.33866
		chrIII	62420	62568	148	0.0398938	0.0370587	0.518421	0.0461921	0.0392633	-0.107112	-0.135112	-1.39511
		chrIII	62779	62946	167	0.230814	0.270528	0.460392	-0.0994454	-0.0845286	-0.105124	-0.266124	-1.52612
		chrIII	62988	63143	155	0.159575	0.181588	0.467739	-0.0809536	-0.0688105	-0.123107	-0.200107	-1.46011
		chrIII	68315	68492	177	0.0370443	0.085235	0.302948	-0.51594	-0.438549	-0.235689	-0.466689	-1.72669
		chrIII	68580	68746	166	4.02928	3.58358	0.529273	0.0734426	0.0624262	0.000224316	-0.153776	-1.41378
		chrIII	74254	74383	129	1.00589	1.16735	0.462854	-0.0932458	-0.0792589	0.145353	0.250353	-1.00965
		chrIII	75106	75269	163	1.70689	1.53794	0.526034	0.0653037	0.0555082	-0.0322214	-0.165221	-1.42522
		chrIII	82256	82435	179	0.0284956	0.118588	0.193738	-0.864205	-0.734574	-0.522682	-0.767682	-2.02768
		chrIII	86659	86788	129	3.02053	5.57363	0.351463	-0.381372	-0.324166	-0.0963496	0.00865045	-1.25135
		chrIII	86884	87013	129	0.176673	0.366881	0.325033	-0.453671	-0.385621	-0.176966	-0.0719658	-1.33197
		chrIII	88349	88492	143	0.188071	0.0926467	0.669965	0.439816	0.373844	0.247127	0.254127	-1.00587
		chrIII	89624	89790	166	0.0427434	0.0741174	0.365763	-0.343095	-0.291631	-0.357993	-0.511993	-1.77199
		chrIII	90428	90577	149	0.119682	0.0518822	0.697592	0.517488	0.439865	0.229648	0.194648	-1.06535
		chrIII	90432	90582	150	0.0569912	0.0407646	0.582996	0.209564	0.178129	-0.0186656	-0.0606656	-1.32067
		chrIII	92227	92379	152	3.99793	2.16423	0.648788	0.382049	0.324742	0.203569	0.147569	-1.11243
		chrIII	93544	93697	153	1.68124	1.26741	0.570173	0.176816	0.150293	0.0296726	-0.0333274	-1.29333
		chrIII	94513	94671	158	1.34499	1.47123	0.477587	-0.0562096	-0.0477781	-0.107808	-0.205808	-1.46581
		chrIII	95867	96028	161	0.0769381	0.126	0.379122	-0.307788	-0.26162	-0.331906	-0.450906	-1.71091
		chrIII	95874	96028	154	0.213717	0.244587	0.466321	-0.0845209	-0.0718428	-0.117837	-0.187837	-1.44784
		chrIII	97469	97602	133	0.0284956	0.0629998	0.311443	-0.491764	-0.417999	-0.312464	-0.235464	-1.49546
		chrIII	100878	101025	147	0.0940355	0.0741174	0.559226	0.149008	0.126656	-0.00886259	-0.0298626	-1.28986
		chrIII	100878	101048	170	0.0854868	0.0778233	0.523463	0.0588475	0.0500204	0.106177	-0.0758227	-1.33582
		chrIII	101513	101652	139	0.119682	0.0815291	0.594807	0.239928	0.203939	0.179601	0.214601	-1.0454
		chrIII	101547	101689	142	1.04579	0.755997	0.580418	0.202962	0.172518	0.101539	0.115539	-1.14446
		chrIII	101696	101853	157	0.0655399	0.0370587	0.638799	0.355251	0.301963	0.232088	0.141088	-1.11891
		chrIII	103033	103165	132	10.5405	6.47045	0.619631	0.304512	0.258835	0.401753	0.485753	-0.774247
		chrIII	103103	103249	146	0.0569912	0.0370587	0.605968	0.268825	0.228501	0.117216	0.103216	-1.15678
		chrIII	103103	103251	148	17.0888	8.98303	0.655451	0.400079	0.340067	0.185477	0.157477	-1.10252
		chrIII	104725	104877	152	6.28043	3.37975	0.650136	0.385687	0.327834	0.19591	0.13991	-1.12009
		chrIII	106067	106230	163	0.227965	0.159352	0.588574	0.223878	0.190297	0.0780906	-0.0549094	-1.31491
		chrIII	116514	116644	130	0.370443	0.600351	0.381588	-0.301314	-0.256117	-0.0563787	0.0416213	-1.21838
		chrIII	117818	117976	158	0.125381	0.103764	0.547167	0.118508	0.100732	0.0493704	-0.0486296	-1.30863
		chrIII	132816	132923	107	0.817824	5.89233	0.121879	-1.16565	-0.9908	-0.551858	-0.292858	-1.55286
		chrIII	132817	132923	106	0.0484425	1.08211	0.0428484	-1.71855	-1.46077	-1.0116	-0.745595	-2.0056
		chrIII	133268	133417	149	0.125381	0.0704115	0.640376	0.359465	0.305545	0.0960533	0.0610533	-1.19895
		chrIII	134878	135010	132	0.0370443	0.10747	0.256336	-0.654682	-0.55648	-0.426286	-0.342286	-1.60229
		chrIII	136592	136744	152	0.322	0.144529	0.690204	0.496429	0.421964	0.290981	0.234981	-1.02502
		chrIII	137946	138097	151	0.290655	0.192705	0.601322	0.25677	0.218255	0.0578758	0.00887581	-1.25112
		chrIII	138189	138339	150	2.32524	1.36376	0.630317	0.332694	0.28279	0.0797828	0.0377828	-1.22222
		chrIII	146706	146857	151	0.12823	0.174176	0.424033	-0.191586	-0.162848	-0.308003	-0.357003	-1.617
		chrIII	154254	154394	140	0.567063	0.46694	0.548415	0.121659	0.10341	0.0676157	0.0956157	-1.16438
		chrIII	154256	154394	138	0.153876	0.207529	0.425772	-0.187148	-0.159076	-0.163053	-0.121053	-1.38105
		chrIII	156400	156550	150	6.45425	3.96899	0.619218	0.303427	0.257913	0.0557003	0.0137003	-1.2463
		chrIII	156437	156550	113	0.97455	2.07529	0.319542	-0.468981	-0.398634	0.000349124	0.217349	-1.04265
		chrIII	156484	156645	161	0.359045	0.44841	0.444662	-0.139159	-0.118285	-0.17577	-0.29477	-1.55477
		chrIII	158189	158338	149	0.239363	0.266823	0.472876	-0.0680421	-0.0578358	-0.269439	-0.304439	-1.56444
		chrIII	159911	160084	173	0.239363	0.541057	0.306711	-0.505196	-0.429417	-0.306716	-0.509716	-1.76972
		chrIII	159911	160084	173	0.239363	0.541057	0.306711	-0.505196	-0.429417	-0.306716	-0.509716	-1.76972
		chrIII	161801	161938	137	0.0284956	0.100058	0.221662	-0.766591	-0.651602	-0.634675	-0.585675	-1.84568
		chrIII	175934	176084	150	0.142478	0.0741174	0.657807	0.406486	0.345513	0.142023	0.100023	-1.15998
		chrIII	186417	186569	152	0.296354	0.244587	0.547849	0.120228	0.102194	-0.0297741	-0.0857741	-1.34577
		chrIII	188100	188260	160	0.253611	0.381705	0.399189	-0.255447	-0.21713	-0.297387	-0.409387	-1.66939
		chrIII	191522	191646	124	2.04598	3.45758	0.371756	-0.327205	-0.278124	0.0885001	0.2285	-1.0315
		chrIII	195429	195578	149	0.222266	0.129705	0.631488	0.335798	0.285428	0.0855664	0.0505664	-1.20943
		chrIII	201078	201230	152	0.139628	0.085235	0.620948	0.307971	0.261775	0.12719	0.0711896	-1.18881
		chrIII	208738	208879	141	0.236514	0.718939	0.247541	-0.682248	-0.579911	-0.643907	-0.622907	-1.88291
		chrIII	209585	209734	149	0.188071	0.0926467	0.669965	0.439816	0.373844	0.185931	0.150931	-1.10907
		chrIII	210916	211072	156	0.227965	0.163058	0.582996	0.209564	0.178129	0.0992654	0.0152654	-1.24473
		chrIII	213468	213602	134	0.547116	0.38541	0.586703	0.219071	0.186211	0.235392	0.305392	-0.954608
		chrIII	215653	215790	137	5.56234	2.93505	0.654594	0.397754	0.338091	0.345384	0.394384	-0.865616
		chrIII	217960	218102	142	0.567063	0.440998	0.562528	0.157382	0.133774	0.0378865	0.0518865	-1.20811
		chrIII	228591	228741	150	1.30795	0.874585	0.59928	0.251483	0.213761	0.0172338	-0.0247662	-1.28477
		chrIII	231011	231166	155	0.0427434	0.0704115	0.377742	-0.311416	-0.264703	-0.322061	-0.399061	-1.65906
		chrIII	234251	234402	151	0.0940355	0.10747	0.466664	-0.083658	-0.0711093	-0.209112	-0.258112	-1.51811
		chrIII	234921	235052	131	0.105434	0.463234	0.185405	-0.894957	-0.760714	-0.596449	-0.505449	-1.76545
		chrIII	236307	236469	162	0.247912	0.222352	0.527176	0.0681724	0.0579465	-0.00386207	-0.129862	-1.38986
		chrIII	238120	238291	171	0.142478	0.437293	0.245749	-0.687928	-0.584739	-0.513164	-0.702164	-1.96216
		chrIII	238120	238291	171	0.142478	0.437293	0.245749	-0.687928	-0.584739	-0.513164	-0.702164	-1.96216
		chrIII	240298	240452	154	0.0313452	0.055588	0.360566	-0.356946	-0.303404	-0.347259	-0.417259	-1.67726
		chrIII	240452	240614	162	0.661098	0.492881	0.572886	0.183726	0.156167	0.103298	-0.0227021	-1.2827
		chrIII	242569	242719	150	0.185221	0.0815291	0.694362	0.508253	0.432015	0.24277	0.20077	-1.05923
		chrIII	246007	246188	181	0.0484425	0.166764	0.225098	-0.755089	-0.641826	-0.410933	-0.669933	-1.92993
		chrIII	246926	247057	131	0.0484425	0.0481763	0.501378	0.00345341	0.0029354	0.161545	0.252545	-1.00745
		chrIII	246926	247058	132	11.8741	8.80885	0.574101	0.186825	0.158802	0.27824	0.36224	-0.89776
		chrIII	248934	249085	151	0.265009	0.285352	0.481519	-0.0463424	-0.0393911	-0.171691	-0.220691	-1.48069
		chrIII	251728	251875	147	0.393239	0.174176	0.693036	0.504475	0.428804	0.295289	0.274289	-0.985711
		chrIII	252213	252361	148	14.9061	8.70138	0.631413	0.335599	0.285259	0.106878	0.0788782	-1.18112
		chrIII	252238	252397	159	1.84367	1.71211	0.518499	0.0463858	0.0394279	-0.00569388	-0.110694	-1.37069
		chrIII	254663	254821	158	1.09708	0.89682	0.550218	0.126213	0.107281	0.0648903	-0.0331097	-1.29311
		chrIII	257083	257228	145	0.108283	0.126	0.46219	-0.0949168	-0.0806793	-0.196183	-0.203183	-1.46318
		chrIII	257806	257969	163	0.108283	0.0926467	0.53891	0.0976892	0.0830358	-0.0167735	-0.149774	-1.40977
		chrIII	258183	258325	142	1.29655	0.72635	0.640936	0.360962	0.306818	0.207261	0.221261	-1.03874
		chrIII	259144	259292	148	0.492974	0.366881	0.573322	0.184839	0.157113	-0.0426195	-0.0706195	-1.33062
		chrIII	262204	262356	152	0.683895	0.407646	0.626541	0.322706	0.2743	0.145362	0.0893617	-1.17064
		chrIII	269289	269448	159	0.153876	0.181588	0.458697	-0.103717	-0.0881594	-0.146255	-0.251255	-1.51126
		chrIII	272784	272929	145	0.0626903	0.100058	0.385197	-0.29186	-0.248081	-0.369331	-0.376331	-1.63633
		chrIII	276672	276825	153	0.125381	0.148235	0.458237	-0.104877	-0.0891453	-0.202114	-0.265114	-1.52511
		chrIII	280552	280680	128	0.606956	1.51199	0.286442	-0.563809	-0.479238	-0.240453	-0.128453	-1.38845
		chrIII	281034	281170	136	0.686744	0.585527	0.539778	0.0998743	0.0848932	0.126882	0.182882	-1.07712
		chrIII	286830	286938	108	7.71946	20.9752	0.269021	-0.615778	-0.523411	-0.104362	0.147638	-1.11236
		chrIII	286830	286939	109	2.65294	7.10045	0.272002	-0.606769	-0.515754	-0.109725	0.135275	-1.12472
		chrIII	286830	286940	110	0.165275	0.63741	0.205902	-0.820722	-0.697614	-0.287762	-0.0497616	-1.30976
		chrIII	286830	286941	111	0.0655399	0.177882	0.269244	-0.6151	-0.522835	-0.126714	0.104286	-1.15571
		chrIII	286832	286938	106	0.176673	1.40823	0.111472	-1.21874	-1.03593	-0.586584	-0.320584	-1.58058
		chrIII	286832	286939	107	0.071239	0.585527	0.108469	-1.23471	-1.0495	-0.642069	-0.383069	-1.64307
		chrIII	286832	286955	123	0.404638	2.86834	0.12363	-1.15703	-0.983477	-0.608703	-0.461703	-1.7217
		chrIII	288517	288666	149	0.0655399	0.10747	0.378821	-0.308578	-0.262292	-0.446922	-0.481922	-1.74192
		chrIII	303804	303963	159	0.359045	0.314999	0.532673	0.0819902	0.0696917	-0.00880065	-0.113801	-1.3738
		chrIII	307204	307345	141	0.045593	0.0370587	0.551628	0.129775	0.110309	0.0424593	0.0634593	-1.19654
		chrIII	307633	307788	155	0.190921	0.0704115	0.730567	0.614528	0.522349	0.44289	0.36589	-0.89411
		chrIII	308042	308191	149	2.78117	2.3384	0.543243	0.108606	0.0923153	-0.07504	-0.11004	-1.37004
		chrIII	310321	310472	151	0.0569912	0.103764	0.354521	-0.373143	-0.317172	-0.438405	-0.487405	-1.7474
		chrIII	310654	310803	149	0.0484425	0.0407646	0.543034	0.108082	0.0918693	-0.0856216	-0.120622	-1.38062
		chrIII	311798	311947	149	0.601257	0.463234	0.564831	0.163229	0.138744	-0.0531444	-0.0881444	-1.34814
		chrIII	314554	314707	153	0.270708	0.255705	0.51425	0.0357282	0.030369	-0.0750517	-0.138052	-1.39805
		chrIV	0	126	126	0.170974	0.292764	0.368686	-0.335335	-0.285034	0.0301649	0.156165	-1.10384
		chrIV	0	145	145	0.108283	0.196411	0.355383	-0.370827	-0.315203	-0.490918	-0.497918	-1.75792
		chrIV	0	155	155	0.119682	0.0444704	0.72909	0.610063	0.518553	0.407185	0.330185	-0.929815
		chrIV	5	126	121	0.0512921	0.0629998	0.448782	-0.12874	-0.109429	0.448639	0.609639	-0.650361
		chrIV	14	126	112	0.0569912	0.0444704	0.561702	0.155286	0.131993	0.694521	0.918521	-0.341479
		chrIV	14	134	120	0.364744	0.126	0.743248	0.65339	0.555381	1.10124	1.26924	0.00924485
		chrIV	14	155	141	0.624054	0.0704115	0.89861	1.27367	1.08262	0.918481	0.939481	-0.320519
		chrIV	44	126	82	0.0313452	0.437293	0.0668857	-1.49939	-1.27449	-0.971423	-0.537423	-1.79742
		chrIV	44	134	90	0.071239	0.126	0.361182	-0.355301	-0.302006	0.0154679	0.393468	-0.866532
		chrIV	44	145	101	0.0655399	0.337234	0.162721	-0.983335	-0.835835	-0.37625	-0.0752496	-1.33525
		chrIV	44	155	111	0.0598408	0.0778233	0.434687	-0.164454	-0.139786	0.401249	0.632249	-0.627751
		chrIV	57	155	98	0.0370443	0.140823	0.208269	-0.812441	-0.690575	-0.237481	0.0845189	-1.17548
		chrIV	1765	1923	158	0.19377	0.200117	0.491943	-0.0201965	-0.017167	0.00297484	-0.0950252	-1.35503
		chrIV	6558	6652	94	1.98044	11.6475	0.145322	-1.05671	-0.898204	-0.504338	-0.154338	-1.41434
		chrIV	8786	8917	131	0.219416	0.311293	0.41344	-0.218706	-0.1859	-0.0761324	0.0148676	-1.24513
		chrIV	10468	10622	154	0.0598408	0.0667057	0.472876	-0.0680421	-0.0578358	-0.143432	-0.213432	-1.47343
		chrIV	11706	11865	159	0.0541417	0.0370587	0.593656	0.23696	0.201416	0.214857	0.109857	-1.15014
		chrIV	12342	12498	156	0.0284956	0.0518822	0.354521	-0.373143	-0.317172	-0.270261	-0.354261	-1.61426
		chrIV	12922	13062	140	2.19131	1.37858	0.613831	0.289318	0.24592	0.134245	0.162245	-1.09776
		chrIV	13187	13340	153	0.0968851	0.0518822	0.651253	0.388705	0.330399	0.255321	0.192321	-1.06768
		chrIV	15846	16000	154	0.524319	0.452116	0.536973	0.0928101	0.0788886	-0.0125528	-0.0825528	-1.34255
		chrIV	16215	16372	157	0.789328	0.496587	0.613826	0.289306	0.24591	0.281893	0.190893	-1.06911
		chrIV	16517	16676	159	4.82716	3.60211	0.572667	0.183167	0.155692	0.172945	0.0679453	-1.19205
		chrIV	22332	22485	153	0.552815	0.496587	0.526791	0.0672047	0.057124	-0.0206741	-0.0836741	-1.34367
		chrIV	22780	22921	141	0.216567	0.103764	0.676071	0.456741	0.38823	0.222885	0.243885	-1.01611
		chrIV	24904	25025	121	0.0683895	0.374293	0.154489	-1.01737	-0.864764	-0.290808	-0.129808	-1.38981
		chrIV	26118	26260	142	0.113982	0.0963526	0.541909	0.105244	0.0894574	-0.0682191	-0.0542191	-1.31422
		chrIV	28132	28284	152	0.427434	0.452116	0.485969	-0.0351778	-0.0299012	-0.144268	-0.200268	-1.46027
		chrIV	28565	28649	84	0.205168	0.188999	0.52051	0.0514344	0.0437193	0.494521	0.914521	-0.345479
		chrIV	28606	28762	156	0.510071	0.322411	0.612712	0.286393	0.243434	0.288001	0.204001	-1.056
		chrIV	29713	29864	151	0.0626903	0.0741174	0.458237	-0.104877	-0.0891453	-0.150773	-0.199773	-1.45977
		chrIV	30032	30191	159	0.0740886	0.085235	0.46502	-0.0877957	-0.0746263	-0.0577345	-0.162734	-1.42273
		chrIV	31789	31954	165	0.401788	0.670762	0.37461	-0.319668	-0.271718	-0.186088	-0.333088	-1.59309
		chrIV	32229	32385	156	0.108283	0.192705	0.359759	-0.359103	-0.305238	-0.266347	-0.350347	-1.61035
		chrIV	33584	33743	159	0.421735	0.463234	0.476554	-0.0588054	-0.0499846	-0.0267588	-0.131759	-1.39176
		chrIV	34942	35098	156	0.247912	0.289058	0.461687	-0.0961851	-0.0817573	-0.0463902	-0.13039	-1.39039
		chrIV	43249	43399	150	0.199469	0.137117	0.592624	0.234301	0.199155	0.0884614	0.0464614	-1.21354
		chrIV	43986	44132	146	0.173823	0.148235	0.539726	0.0997445	0.0847828	-0.111102	-0.125102	-1.3851
		chrIV	51938	52044	106	0.0769381	0.337234	0.185764	-0.893616	-0.759574	-0.222173	0.0438272	-1.21617
		chrIV	55412	55541	129	2.06023	3.4724	0.372378	-0.325561	-0.276727	-0.0410022	0.0639978	-1.196
		chrIV	56586	56757	171	0.190921	0.188999	0.502528	0.00633791	0.00538722	0.221134	0.0321336	-1.22787
		chrIV	60333	60467	134	0.547116	0.515116	0.515063	0.0377651	0.0321003	0.0925448	0.162545	-1.09746
		chrIV	61937	62077	140	3.37673	1.84923	0.646145	0.374935	0.318694	0.203565	0.231565	-1.02843
		chrIV	77124	77282	158	0.0541417	0.0815291	0.399066	-0.255764	-0.2174	-0.193926	-0.291926	-1.55193
		chrIV	78906	79062	156	0.273558	0.240882	0.531759	0.0796926	0.0677387	0.111807	0.0278069	-1.23219
		chrIV	86969	87132	163	0.273558	0.185293	0.59618	0.243471	0.20695	0.234735	0.101735	-1.15827
		chrIV	90699	90847	148	0.381841	0.348352	0.522932	0.0575134	0.0488864	-0.122874	-0.150874	-1.41087
		chrIV	94580	94722	142	0.353346	0.363175	0.493141	-0.0171946	-0.0146154	-0.179297	-0.165297	-1.4253
		chrIV	97197	97345	148	0.629753	0.218646	0.742284	0.650402	0.552842	0.376156	0.348156	-0.911844
		chrIV	101729	101892	163	0.102584	0.0704115	0.592987	0.235235	0.19995	0.224555	0.0915548	-1.16845
		chrIV	103149	103279	130	0.105434	0.0407646	0.721169	0.586319	0.498371	0.632788	0.730788	-0.529212
		chrIV	109515	109652	137	0.0427434	0.0629998	0.404219	-0.242442	-0.206075	-0.232349	-0.183349	-1.44335
		chrIV	109515	109656	141	8.16969	5.82192	0.583899	0.211879	0.180097	0.0251682	0.0461682	-1.21383
		chrIV	109515	109666	151	1.92915	0.989467	0.660981	0.415142	0.352871	0.293994	0.244994	-1.01501
		chrIV	109518	109656	138	0.0341947	0.0444704	0.434687	-0.164454	-0.139786	-0.204156	-0.162156	-1.42216
		chrIV	110479	110614	135	1.24241	1.21553	0.505469	0.0137083	0.0116521	0.00808508	0.0710851	-1.18891
		chrIV	113056	113240	184	0.0940355	0.203823	0.315705	-0.479742	-0.407781	-0.00731136	-0.287311	-1.54731
		chrIV	118783	118936	153	0.544266	0.455822	0.544218	0.111066	0.0944065	0.0318686	-0.0311314	-1.29113
		chrIV	121491	121639	148	0.629753	0.396528	0.613626	0.288783	0.245465	0.0688112	0.0408112	-1.21919
		chrIV	122619	122777	158	0.356195	0.407646	0.466321	-0.0845209	-0.0718428	-0.0802482	-0.178248	-1.43825
		chrIV	124114	124238	124	5.79601	10.8397	0.348408	-0.389621	-0.331178	0.0950082	0.235008	-1.02499
		chrIV	125012	125174	162	0.122531	0.151941	0.446425	-0.134698	-0.114494	-0.106642	-0.232642	-1.49264
		chrIV	126907	127064	157	5.30873	3.87634	0.577974	0.196713	0.167206	0.189708	0.0987079	-1.16129
		chrIV	126907	127064	157	5.30873	3.87634	0.577974	0.196713	0.167206	0.189708	0.0987079	-1.16129
		chrIV	127133	127254	121	0.0598408	0.285352	0.173355	-0.940991	-0.799843	-0.239539	-0.0785392	-1.33854
		chrIV	130391	130540	149	0.139628	0.114882	0.548616	0.122165	0.10384	-0.0766283	-0.111628	-1.37163
		chrIV	134454	134627	173	1.06004	1.10806	0.488926	-0.0277617	-0.0235975	0.239165	0.0361648	-1.22384
		chrIV	137744	137906	162	0.512921	0.533645	0.490099	-0.0248209	-0.0210978	-0.012042	-0.138042	-1.39804
		chrIV	147424	147558	134	2.5703	1.13029	0.694565	0.508832	0.432508	0.484371	0.554371	-0.705629
		chrIV	148138	148259	121	0.837771	1.36005	0.381182	-0.302378	-0.257022	0.285254	0.446254	-0.813746
		chrIV	148138	148287	149	7.61972	4.57675	0.624748	0.317975	0.270279	0.0861537	0.0511537	-1.20885
		chrIV	148147	148256	109	0.0655399	0.251999	0.206399	-0.818978	-0.696131	-0.107394	0.137606	-1.12239
		chrIV	148147	148259	112	11.9511	41.9653	0.221659	-0.766601	-0.651611	-0.105336	0.118664	-1.14134
		chrIV	148147	148287	140	1.31935	1.93076	0.40594	-0.238002	-0.202302	-0.333187	-0.305187	-1.56519
		chrIV	148150	148259	109	0.0284956	0.0889409	0.242647	-0.697813	-0.593141	-0.00958875	0.235411	-1.02459
		chrIV	148662	148839	177	0.139628	0.177882	0.439761	-0.151576	-0.12884	0.204776	-0.0262239	-1.28622
		chrIV	150319	150438	119	2.2882	11.3733	0.167492	-0.964123	-0.819504	-0.268528	-0.0935284	-1.35353
		chrIV	150791	150954	163	0.692443	0.963526	0.41815	-0.206629	-0.175635	-0.145821	-0.278821	-1.53882
		chrIV	151146	151295	149	1.3051	0.704115	0.649557	0.384124	0.326506	0.145355	0.110355	-1.14964
		chrIV	154011	154153	142	0.0427434	0.0815291	0.343949	-0.401709	-0.341453	-0.503525	-0.489525	-1.74952
		chrIV	156456	156616	160	0.125381	0.151941	0.452113	-0.120324	-0.102275	-0.100584	-0.212584	-1.47258
		chrIV	156781	156930	149	0.658248	0.526233	0.555727	0.140144	0.119122	-0.065907	-0.100907	-1.36091
		chrIV	158096	158254	158	0.567063	0.544763	0.510028	0.0251402	0.0213692	0.0148697	-0.0831303	-1.34313
		chrIV	158096	158254	158	0.567063	0.544763	0.510028	0.0251402	0.0213692	0.0148697	-0.0831303	-1.34313
		chrIV	158496	158646	150	0.105434	0.0592939	0.640049	0.358589	0.304801	0.195796	0.153796	-1.1062
		chrIV	162837	162965	128	1.21106	1.93817	0.384558	-0.293531	-0.249501	0.0125816	0.124582	-1.13542
		chrIV	163802	163934	132	1.23671	1.14141	0.520037	0.0502469	0.0427098	0.14169	0.22569	-1.03431
		chrIV	163887	164037	150	0.535717	0.266823	0.667527	0.433096	0.368131	0.272521	0.230521	-1.02948
		chrIV	163887	164037	150	0.535717	0.266823	0.667527	0.433096	0.368131	0.272521	0.230521	-1.02948
		chrIV	164671	164820	149	0.920408	0.552175	0.62503	0.318718	0.27091	0.0875363	0.0525363	-1.20746
		chrIV	168971	169122	151	0.450231	0.229764	0.662109	0.418226	0.355492	0.303712	0.254712	-1.00529
		chrIV	180947	181107	160	0.0427434	0.0370587	0.535618	0.0893989	0.0759891	0.0785065	-0.0334935	-1.29349
		chrIV	185030	185179	149	3.45367	2.32729	0.597422	0.246679	0.209677	0.0315725	-0.00342747	-1.26343
		chrIV	185042	185156	114	0.0997346	0.44841	0.181949	-0.907961	-0.771767	-0.230167	-0.0201674	-1.28017
		chrIV	196778	196946	168	0.0655399	0.0444704	0.595761	0.242391	0.206032	0.364632	0.196632	-1.06337
		chrIV	198969	199115	146	0.834921	0.400234	0.675965	0.456444	0.387977	0.19239	0.17839	-1.08161
		chrIV	200831	200925	94	0.159575	0.967232	0.141617	-1.07308	-0.912119	-0.491683	-0.141683	-1.40168
		chrIV	202938	203097	159	0.108283	0.163058	0.399066	-0.255764	-0.2174	-0.196079	-0.301079	-1.56108
		chrIV	204891	205041	150	1.70689	1.10435	0.607166	0.27194	0.231149	0.137165	0.0951655	-1.16483
		chrIV	205789	205917	128	0.38754	0.396528	0.494268	-0.0143673	-0.0122122	0.233289	0.345289	-0.914711
		chrIV	214844	215003	159	0.0484425	0.055588	0.465657	-0.0861926	-0.0732637	-0.0613048	-0.166305	-1.4263
		chrIV	224519	224676	157	0.558514	0.515116	0.520211	0.0506829	0.0430804	0.0591312	-0.0318688	-1.29187
		chrIV	224519	224676	157	0.558514	0.515116	0.520211	0.0506829	0.0430804	0.0591312	-0.0318688	-1.29187
		chrIV	228430	228579	149	0.606956	0.578116	0.512168	0.0305063	0.0259303	-0.147284	-0.182284	-1.44228
		chrIV	230300	230458	158	0.0484425	0.0518822	0.482857	-0.0429833	-0.0365358	-0.0458731	-0.143873	-1.40387
		chrIV	235048	235188	140	1.07998	0.63741	0.62885	0.32881	0.279489	0.147889	0.175889	-1.08411
		chrIV	235556	235704	148	1.13128	0.804174	0.584503	0.213426	0.181412	0.00597933	-0.0220207	-1.28202
		chrIV	235556	235704	148	1.13128	0.804174	0.584503	0.213426	0.181412	0.00597933	-0.0220207	-1.28202
		chrIV	240743	240895	152	0.145328	0.0370587	0.796812	0.830288	0.705745	0.58761	0.53161	-0.72839
		chrIV	241083	241236	153	0.142478	0.177882	0.444744	-0.138953	-0.11811	-0.185388	-0.248388	-1.50839
		chrIV	243252	243404	152	0.327699	0.481763	0.404836	-0.24085	-0.204722	-0.319774	-0.375774	-1.63577
		chrIV	247954	248116	162	0.276407	0.544763	0.336602	-0.421755	-0.358492	-0.343019	-0.469019	-1.72902
		chrIV	249148	249302	154	0.0797877	0.0667057	0.544651	0.112157	0.0953337	0.00463667	-0.0653633	-1.32536
		chrIV	249297	249444	147	0.071239	0.0518822	0.578609	0.198336	0.168586	-0.00232921	-0.0233292	-1.28333
		chrIV	253799	253940	141	0.139628	0.0815291	0.631353	0.335438	0.285123	0.125832	0.146832	-1.11317
		chrIV	262881	263029	148	0.0541417	0.0481763	0.529151	0.0731359	0.0621655	-0.128414	-0.156414	-1.41641
		chrIV	268349	268491	142	1.95195	0.893115	0.686083	0.484777	0.41206	0.248689	0.262689	-0.997311
		chrIV	269754	269886	132	0.567063	0.503998	0.52944	0.0738625	0.0627831	0.176712	0.260712	-0.999288
		chrIV	275399	275562	163	0.606956	0.68188	0.470934	-0.0729232	-0.0619847	-0.0291051	-0.162105	-1.42211
		chrIV	277085	277203	118	0.0427434	0.322411	0.117056	-1.18983	-1.01136	-0.464352	-0.282352	-1.54235
		chrIV	281092	281244	152	0.227965	0.244587	0.482412	-0.044101	-0.0374858	-0.157127	-0.213127	-1.47313
		chrIV	282751	282862	111	0.0341947	0.303881	0.101145	-1.27505	-1.0838	-0.56092	-0.32992	-1.58992
		chrIV	287334	287498	164	0.846319	0.893115	0.486549	-0.0337236	-0.0286651	0.0264435	-0.113556	-1.37356
		chrIV	290503	290642	139	1.39913	0.922762	0.602583	0.260038	0.221032	0.12501	0.16001	-1.09999
		chrIV	291728	291875	147	0.0826373	0.0370587	0.690393	0.496965	0.42242	0.257577	0.236577	-1.02342
		chrIV	294716	294818	102	0.122531	0.715233	0.14626	-1.05261	-0.894719	-0.37437	-0.0803697	-1.34037
		chrIV	303242	303392	150	0.336248	0.274234	0.550791	0.12766	0.108511	0.0263629	-0.0156371	-1.27564
		chrIV	305394	305543	149	0.635452	0.785644	0.447156	-0.13285	-0.112922	-0.275453	-0.310453	-1.57045
		chrIV	307871	308025	154	0.381841	0.392822	0.492912	-0.017767	-0.0151019	-0.108235	-0.178235	-1.43824
		chrIV	308997	309152	155	0.889063	0.774527	0.534424	0.0863965	0.0734371	-0.0229958	-0.0999958	-1.36
		chrIV	311358	311498	140	0.658248	0.607763	0.519939	0.0500004	0.0425003	-0.092086	-0.064086	-1.32409
		chrIV	313115	313272	157	0.0484425	0.0370587	0.566571	0.167651	0.142504	0.163659	0.0726586	-1.18734
		chrIV	315132	315251	119	0.0854868	0.126	0.404219	-0.242442	-0.206075	0.334562	0.509562	-0.750438
		chrIV	316257	316381	124	0.136779	0.218646	0.384832	-0.292815	-0.248893	0.162675	0.302675	-0.957325
		chrIV	317932	318025	93	2.22551	8.18627	0.213749	-0.79348	-0.674458	-0.311587	0.0454133	-1.21459
		chrIV	320773	320934	161	0.327699	0.329822	0.498386	-0.00404656	-0.00343957	0.0119199	-0.10708	-1.36708
		chrIV	324041	324187	146	0.361894	0.255705	0.585969	0.217189	0.18461	-0.011155	-0.025155	-1.28516
		chrIV	326087	326232	145	0.071239	0.055588	0.561702	0.155286	0.131993	-0.0384731	-0.0454731	-1.30547
		chrIV	331066	331232	166	0.0341947	0.0444704	0.434687	-0.164454	-0.139786	-0.0214114	-0.175411	-1.43541
		chrIV	331066	331232	166	0.0341947	0.0444704	0.434687	-0.164454	-0.139786	-0.0214114	-0.175411	-1.43541
		chrIV	336500	336644	144	0.738036	0.585527	0.557613	0.14492	0.123182	-0.0090885	-0.0090885	-1.26909
		chrIV	339003	339155	152	0.0512921	0.0518822	0.49714	-0.00716813	-0.00609291	-0.11396	-0.16996	-1.42996
		chrIV	339626	339796	170	0.159575	0.244587	0.39483	-0.266753	-0.22674	-0.0159113	-0.197911	-1.45791
		chrIV	343754	343879	125	0.538567	1.50088	0.264075	-0.630831	-0.536207	-0.136433	-0.00343282	-1.26343
		chrIV	344625	344793	168	0.0341947	0.0407646	0.456177	-0.110069	-0.0935587	0.0743572	-0.0936428	-1.35364
		chrIV	344904	345057	153	1.932	1.134	0.630138	0.332219	0.282386	0.21363	0.15063	-1.10937
		chrIV	346054	346184	130	0.498673	0.629998	0.441823	-0.146348	-0.124396	0.00586112	0.103861	-1.15614
		chrIV	346695	346849	154	0.304903	0.292764	0.510156	0.025459	0.0216401	-0.0737882	-0.143788	-1.40379
		chrIV	354236	354370	134	0.233664	0.21494	0.520869	0.0523338	0.0444837	0.0833187	0.153319	-1.10668
		chrIV	357373	357527	154	0.398938	0.244587	0.619926	0.305287	0.259494	0.148149	0.0781487	-1.18185
		chrIV	357519	357616	97	0.145328	1.3897	0.0946742	-1.31251	-1.11563	-0.665324	-0.336324	-1.59632
		chrIV	367261	367414	153	2.34804	2.09752	0.528176	0.0706854	0.0600826	-0.0153135	-0.0783135	-1.33831
		chrIV	369734	369884	150	0.572762	0.78935	0.420495	-0.200626	-0.170533	-0.257769	-0.299769	-1.55977
		chrIV	372733	372859	126	0.125381	0.552175	0.185049	-0.896291	-0.761848	-0.457175	-0.331175	-1.59117
		chrIV	377302	377457	155	0.393239	0.55588	0.41432	-0.216446	-0.183979	-0.265995	-0.342995	-1.603
		chrIV	377961	378102	141	0.102584	0.0741174	0.58055	0.203302	0.172807	0.0026168	0.0236168	-1.23638
		chrIV	379551	379707	156	0.373292	0.407646	0.478005	-0.0551608	-0.0468867	-0.00640112	-0.0904011	-1.3504
		chrIV	380490	380611	121	0.142478	0.548469	0.206207	-0.819653	-0.696705	-0.163833	-0.00283326	-1.26283
		chrIV	380895	381031	136	0.287806	0.251999	0.533166	0.0832312	0.0707465	0.0570121	0.113012	-1.14699
		chrIV	383984	384136	152	0.589859	0.270528	0.685574	0.483342	0.410841	0.304802	0.248802	-1.0112
		chrIV	384406	384547	141	1.17402	1.11547	0.512787	0.0320582	0.0272495	-0.144859	-0.123859	-1.38386
		chrIV	386414	386562	148	0.105434	0.0407646	0.721169	0.586319	0.498371	0.306522	0.278522	-0.981478
		chrIV	389563	389664	101	0.0541417	0.426175	0.112721	-1.21219	-1.03036	-0.544448	-0.243448	-1.50345
		chrIV	394898	395059	161	0.282106	0.303881	0.48142	-0.0465889	-0.0396006	-0.0211328	-0.140133	-1.40013
		chrIV	395659	395798	139	0.612656	0.51141	0.545035	0.113128	0.0961587	-0.00780059	0.0271994	-1.2328
		chrIV	405838	405992	154	2.03744	1.52311	0.572225	0.182042	0.154736	0.0486149	-0.0213851	-1.28139
		chrIV	406138	406284	146	0.829222	0.311293	0.727059	0.603943	0.513352	0.321242	0.307242	-0.952758
		chrIV	407097	407258	161	0.159575	0.100058	0.614617	0.291373	0.247667	0.259289	0.140289	-1.11971
		chrIV	407639	407774	135	3.04048	2.66452	0.53295	0.0826878	0.0702846	0.0638558	0.126856	-1.13314
		chrIV	410001	410147	146	0.0854868	0.100058	0.460733	-0.0985876	-0.0837994	-0.283684	-0.297684	-1.55768
		chrIV	412510	412666	156	0.421735	0.881997	0.323483	-0.457981	-0.389284	-0.345284	-0.429284	-1.68928
		chrIV	414505	414611	106	0.108283	0.389116	0.217699	-0.779989	-0.66299	-0.144935	0.121065	-1.13893
		chrIV	414505	414627	122	0.108283	0.437293	0.198475	-0.84708	-0.720018	-0.203091	-0.0490913	-1.30909
		chrIV	417857	418015	158	0.587009	0.655939	0.472272	-0.0695603	-0.0591263	-0.0546431	-0.152643	-1.41264
		chrIV	418210	418363	153	0.270708	0.237176	0.533012	0.0828437	0.0704171	0.00142358	-0.0615764	-1.32158
		chrIV	418328	418478	150	0.0769381	0.100058	0.434687	-0.164454	-0.139786	-0.239853	-0.281853	-1.54185
		chrIV	419977	420127	150	0.0569912	0.0629998	0.474962	-0.0628012	-0.053381	-0.148435	-0.190435	-1.45044
		chrIV	430775	430925	150	0.0797877	0.0667057	0.544651	0.112157	0.0953337	-0.0038142	-0.0458142	-1.30581
		chrIV	431218	431366	148	1.2652	0.989467	0.561148	0.153881	0.130799	-0.0673605	-0.0953605	-1.35536
		chrIV	433624	433778	154	5.15486	3.9801	0.5643	0.16188	0.137598	0.0375782	-0.0324218	-1.29242
		chrIV	444592	444742	150	0.179522	0.114882	0.609782	0.27875	0.236937	0.141476	0.0994762	-1.16052
		chrIV	447153	447303	150	1.86076	1.25258	0.597673	0.247328	0.210229	0.130187	0.0881874	-1.17181
		chrIV	452119	452270	151	0.247912	0.281646	0.468149	-0.0799246	-0.0679359	-0.118081	-0.167081	-1.42708
		chrIV	456027	456181	154	1.11418	0.678174	0.621629	0.309762	0.263298	0.164999	0.0949991	-1.165
		chrIV	464196	464345	149	0.350496	0.27794	0.557727	0.145209	0.123428	-0.0401506	-0.0751506	-1.33515
		chrIV	465523	465668	145	0.287806	0.200117	0.589859	0.227183	0.193105	0.0287785	0.0217785	-1.23822
		chrIV	472028	472162	134	1.6499	1.22294	0.57431	0.187357	0.159254	0.184584	0.254584	-1.00542
		chrIV	480768	480918	150	0.356195	0.292764	0.548872	0.122811	0.104389	0.0196718	-0.0223282	-1.28233
		chrIV	481714	481864	150	0.960302	0.559586	0.631824	0.336688	0.286185	0.20785	0.16585	-1.09415
		chrIV	481903	482061	158	0.0598408	0.055588	0.518421	0.0461921	0.0392633	0.0516839	-0.0463161	-1.30632
		chrIV	487395	487546	151	0.247912	0.222352	0.527176	0.0681724	0.0579465	0.00069642	-0.0483036	-1.3083
		chrIV	488401	488552	151	0.478726	0.318705	0.600336	0.254216	0.216083	0.143503	0.0945034	-1.1655
		chrIV	488508	488615	107	0.0541417	0.140823	0.2777	-0.589688	-0.501235	0.0569804	0.31598	-0.94402
		chrIV	488508	488632	124	0.0541417	0.203823	0.20988	-0.806837	-0.685811	-0.2838	-0.1438	-1.4038
		chrIV	491144	491308	164	0.159575	0.185293	0.462713	-0.0936005	-0.0795605	-0.0226634	-0.162663	-1.42266
		chrIV	491144	491308	164	0.159575	0.185293	0.462713	-0.0936005	-0.0795605	-0.0226634	-0.162663	-1.42266
		chrIV	492176	492332	156	1.12273	0.930173	0.546898	0.117828	0.100154	0.15491	0.0709096	-1.18909
		chrIV	494125	494275	150	0.19662	0.111176	0.638799	0.355251	0.301963	0.213834	0.171834	-1.08817
		chrIV	499197	499355	158	0.162425	0.0778233	0.676071	0.456741	0.38823	0.39569	0.29769	-0.96231
		chrIV	499814	499967	153	0.102584	0.118588	0.463821	-0.0908124	-0.0771906	-0.142157	-0.205157	-1.46516
		chrIV	503596	503736	140	0.185221	0.10747	0.632821	0.339334	0.288434	0.164016	0.192016	-1.06798
		chrIV	503768	503924	156	0.0341947	0.0407646	0.456177	-0.110069	-0.0935587	-0.0429518	-0.126952	-1.38695
		chrIV	508653	508795	142	0.669647	0.363175	0.648366	0.380913	0.323776	0.167412	0.181412	-1.07859
		chrIV	513880	514029	149	0.0911859	0.0518822	0.63736	0.351412	0.2987	0.141572	0.106572	-1.15343
		chrIV	517444	517573	129	0.208018	0.34094	0.378932	-0.308286	-0.262043	-0.0277664	0.0772336	-1.18277
		chrIV	518819	518929	110	0.151027	0.737468	0.16998	-0.954243	-0.811106	-0.219534	0.0184659	-1.24153
		chrIV	521357	521482	125	1.58151	4.13204	0.276799	-0.592377	-0.50352	-0.112691	0.0203086	-1.23969
		chrIV	522483	522574	91	0.407487	1.00429	0.288634	-0.55738	-0.473773	-0.145892	0.225108	-1.03489
		chrIV	522691	522836	145	0.359045	0.166764	0.682843	0.475663	0.404313	0.235536	0.228536	-1.03146
		chrIV	524988	525151	163	0.0997346	0.0629998	0.612867	0.286801	0.24378	0.284431	0.151431	-1.10857
		chrIV	525488	525645	157	0.510071	0.559586	0.476855	-0.0580491	-0.0493417	-0.0455233	-0.136523	-1.39652
		chrIV	527030	527163	133	1.45043	1.37117	0.514044	0.035211	0.0299294	0.123047	0.200047	-1.05995
		chrIV	527878	528014	136	0.0569912	0.0592939	0.490099	-0.0248209	-0.0210978	-0.0363767	0.0196233	-1.24038
		chrIV	528421	528544	123	0.0398938	0.0444704	0.472876	-0.0680421	-0.0578358	0.429845	0.576845	-0.683155
		chrIV	528421	528548	127	6.39726	8.26409	0.436335	-0.160268	-0.136227	0.163004	0.282004	-0.977996
		chrIV	529656	529804	148	0.227965	0.159352	0.588574	0.223878	0.190297	-0.0159649	-0.0439649	-1.30396
		chrIV	529731	529886	155	0.0854868	0.085235	0.500738	0.00184866	0.00157136	-0.0826623	-0.159662	-1.41966
		chrIV	530359	530519	160	0.0569912	0.0407646	0.582996	0.209564	0.178129	0.188409	0.0764088	-1.18359
		chrIV	531763	531899	136	0.071239	0.0667057	0.516432	0.0412001	0.0350201	0.0180789	0.0740789	-1.18592
		chrIV	532306	532429	123	0.0427434	0.0629998	0.404219	-0.242442	-0.206075	0.266196	0.413196	-0.846804
		chrIV	532306	532433	127	6.41436	8.29374	0.436111	-0.160837	-0.136712	0.166145	0.285145	-0.974855
		chrIV	533541	533689	148	0.225115	0.200117	0.529394	0.073746	0.0626841	-0.140568	-0.168568	-1.42857
		chrIV	533616	533771	155	0.136779	0.0778233	0.63736	0.351412	0.2987	0.225537	0.148537	-1.11146
		chrIV	534244	534404	160	0.0655399	0.055588	0.54108	0.103155	0.0876815	0.101897	-0.0101033	-1.2701
		chrIV	535648	535784	136	0.0655399	0.0518822	0.558157	0.146297	0.124352	0.107449	0.163449	-1.09655
		chrIV	536109	536229	120	1.66129	9.80573	0.144876	-1.05867	-0.899867	-0.341892	-0.173892	-1.43389
		chrIV	537426	537574	148	0.205168	0.129705	0.612674	0.286294	0.24335	0.0405407	0.0125407	-1.24746
		chrIV	537501	537656	155	0.111133	0.0704115	0.612153	0.284934	0.242194	0.177657	0.100657	-1.15934
		chrIV	540906	541052	146	0.0512921	0.0667057	0.434687	-0.164454	-0.139786	-0.337192	-0.351192	-1.61119
		chrIV	541731	541872	141	0.364744	0.166764	0.686243	0.48523	0.412445	0.245874	0.266874	-0.993126
		chrIV	545183	545329	146	3.61609	1.8307	0.663894	0.423114	0.359647	0.162085	0.148085	-1.11191
		chrIV	549706	549856	150	0.245062	0.292764	0.455653	-0.11139	-0.0946818	-0.18272	-0.22472	-1.48472
		chrIV	549706	549856	150	0.245062	0.292764	0.455653	-0.11139	-0.0946818	-0.18272	-0.22472	-1.48472
		chrIV	552005	552154	149	0.279257	0.207529	0.573675	0.185739	0.157878	-0.00201277	-0.0370128	-1.29701
		chrIV	557304	557456	152	0.136779	0.0778233	0.63736	0.351412	0.2987	0.189461	0.133461	-1.12654
		chrIV	560465	560600	135	0.435983	0.344646	0.558502	0.147173	0.125097	0.088646	0.151646	-1.10835
		chrIV	570638	570778	140	0.13108	0.100058	0.567106	0.16901	0.143658	0.0193241	0.0473241	-1.21268
		chrIV	570638	570778	140	0.13108	0.100058	0.567106	0.16901	0.143658	0.0193241	0.0473241	-1.21268
		chrIV	574209	574359	150	0.170974	0.10747	0.614033	0.289845	0.246369	0.168755	0.126755	-1.13325
		chrIV	575376	575525	149	0.381841	0.344646	0.525599	0.0642123	0.0545804	-0.102405	-0.137405	-1.3974
		chrIV	585684	585843	159	0.19377	0.100058	0.659467	0.411008	0.349356	0.358777	0.253777	-1.00622
		chrIV	587983	588137	154	1.0002	0.696703	0.589426	0.226068	0.192157	0.0844616	0.0144616	-1.24554
		chrIV	601658	601795	137	0.444531	0.174176	0.718484	0.578345	0.491593	0.460089	0.509089	-0.750911
		chrIV	607967	608120	153	0.0598408	0.0778233	0.434687	-0.164454	-0.139786	-0.212273	-0.275273	-1.53527
		chrIV	615631	615766	135	0.0341947	0.0926467	0.269586	-0.614065	-0.521955	-0.570681	-0.507681	-1.76768
		chrIV	618044	618203	159	0.601257	0.563292	0.5163	0.0408703	0.0347397	0.0432364	-0.0617636	-1.32176
		chrIV	625810	625961	151	0.136779	0.140823	0.492716	-0.0182594	-0.0155205	-0.0846212	-0.133621	-1.39362
		chrIV	640754	640908	154	7.1524	4.15428	0.632582	0.338699	0.287894	0.170649	0.100649	-1.15935
		chrIV	643481	643635	154	2.67289	2.01229	0.570499	0.177645	0.150998	0.0305823	-0.0394177	-1.29942
		chrIV	645695	645844	149	0.0997346	0.0629998	0.612867	0.286801	0.24378	0.0954518	0.0604518	-1.19955
		chrIV	646491	646637	146	0.0740886	0.0629998	0.540444	0.101552	0.0863194	-0.102936	-0.116936	-1.37694
		chrIV	647130	647280	150	0.447381	0.400234	0.527812	0.06977	0.0593045	-0.0262965	-0.0682965	-1.3283
		chrIV	648526	648683	157	0.0769381	0.0370587	0.674915	0.453525	0.385496	0.393714	0.302714	-0.957286
		chrIV	648994	649155	161	0.071239	0.0741174	0.490099	-0.0248209	-0.0210978	-0.0184072	-0.137407	-1.39741
		chrIV	649174	649309	135	0.105434	0.0667057	0.61249	0.285816	0.242944	0.192964	0.255964	-1.00404
		chrIV	650212	650352	140	0.165275	0.122294	0.574732	0.188433	0.160168	0.0358115	0.0638115	-1.19619
		chrIV	650218	650352	134	0.125381	0.118588	0.513922	0.0349032	0.0296678	0.0444529	0.114453	-1.14555
		chrIV	650630	650785	155	0.108283	0.0778233	0.581835	0.20659	0.175601	0.114176	0.0371756	-1.22282
		chrIV	650761	650869	108	0.0883364	0.166764	0.346281	-0.395381	-0.336074	0.261767	0.513767	-0.746233
		chrIV	654067	654214	147	1.88356	0.970938	0.659857	0.412072	0.350262	0.185408	0.164408	-1.09559
		chrIV	654067	654214	147	1.88356	0.970938	0.659857	0.412072	0.350262	0.185408	0.164408	-1.09559
		chrIV	656839	656998	159	0.302053	0.21494	0.58425	0.212777	0.18086	0.187677	0.0826774	-1.17732
		chrIV	658487	658641	154	0.333399	0.389116	0.461442	-0.096802	-0.0822817	-0.209803	-0.279803	-1.5398
		chrIV	658600	658747	147	0.444531	0.359469	0.552899	0.13299	0.113041	-0.0402675	-0.0612675	-1.32127
		chrIV	662245	662401	156	0.341947	0.281646	0.54835	0.121493	0.103269	0.142831	0.058831	-1.20117
		chrIV	665084	665248	164	0.0484425	0.085235	0.362383	-0.352095	-0.299281	-0.237506	-0.377506	-1.63751
		chrIV	665597	665732	135	0.6497	0.670762	0.492025	-0.0199928	-0.0169939	-0.0650156	-0.00201557	-1.26202
		chrIV	666941	667094	153	1.22246	1.11547	0.522882	0.0573891	0.0487808	-0.0213065	-0.0843065	-1.34431
		chrIV	666948	667109	161	0.0940355	0.140823	0.400392	-0.252332	-0.214483	-0.210753	-0.329753	-1.58975
		chrIV	669497	669656	159	0.492974	0.526233	0.483684	-0.0409104	-0.0347739	-0.0283882	-0.133388	-1.39339
		chrIV	669741	669906	165	0.487275	0.930173	0.343769	-0.402198	-0.341868	-0.256901	-0.403901	-1.6639
		chrIV	677555	677687	132	0.58131	1.16735	0.332432	-0.433207	-0.368226	-0.264702	-0.180702	-1.4407
		chrIV	682440	682595	155	0.0769381	0.0444704	0.633713	0.341702	0.290447	0.237391	0.160391	-1.09961
		chrIV	682928	683076	148	0.64685	0.452116	0.588599	0.223942	0.190351	-0.0117094	-0.0397094	-1.29971
		chrIV	684905	685053	148	0.25931	0.207529	0.55546	0.139467	0.118547	-0.0884362	-0.116436	-1.37644
		chrIV	685367	685521	154	0.253611	0.122294	0.674668	0.452841	0.384915	0.256464	0.186464	-1.07354
		chrIV	685409	685539	130	0.282106	0.359469	0.439709	-0.151708	-0.128952	-0.0128348	0.0851652	-1.17483
		chrIV	692976	693125	149	0.0626903	0.0370587	0.628481	0.327832	0.278657	0.133181	0.0981806	-1.16182
		chrIV	699427	699543	116	0.26216	1.01541	0.205202	-0.823183	-0.699705	-0.142882	0.0531185	-1.20688
		chrIV	699429	699572	143	0.148177	0.0704115	0.677881	0.461782	0.392515	0.235146	0.242146	-1.01785
		chrIV	701924	702080	156	0.113982	0.148235	0.434687	-0.164454	-0.139786	-0.101348	-0.185348	-1.44535
		chrIV	705337	705438	101	0.145328	1.09694	0.116986	-1.19019	-1.01166	-0.535147	-0.234147	-1.49415
		chrIV	705533	705696	163	0.13108	0.111176	0.54108	0.103155	0.0876815	0.12322	-0.00977988	-1.26978
		chrIV	709396	709543	147	0.407487	0.389116	0.511531	0.0289073	0.0245712	-0.133814	-0.154814	-1.41481
		chrIV	710394	710553	159	1.25096	1.26741	0.496734	-0.00818691	-0.00695887	-0.00538662	-0.110387	-1.37039
		chrIV	710648	710758	110	0.418885	0.463234	0.474863	-0.0630518	-0.053594	0.534241	0.772241	-0.487759
		chrIV	711680	711827	147	0.26216	0.255705	0.506232	0.0156217	0.0132785	-0.15411	-0.17511	-1.43511
		chrIV	712887	713032	145	2.15997	1.33782	0.617524	0.298984	0.254137	0.06878	0.06178	-1.19822
		chrIV	717311	717466	155	0.145328	0.218646	0.39928	-0.255211	-0.216929	-0.256478	-0.333478	-1.59348
		chrIV	723685	723835	150	0.0940355	0.0741174	0.559226	0.149008	0.126656	0.0349259	-0.00707411	-1.26707
		chrIV	724692	724830	138	0.32485	0.370587	0.467116	-0.0825207	-0.0701426	-0.139829	-0.0978295	-1.35783
		chrIV	727870	728018	148	0.877665	0.663351	0.569537	0.175195	0.148915	-0.0562695	-0.0842695	-1.34427
		chrIV	729848	729954	106	0.0370443	0.163058	0.185127	-0.895999	-0.7616	-0.227131	0.0388685	-1.22113
		chrIV	729848	729970	122	0.071239	0.270528	0.208443	-0.811836	-0.69006	-0.192375	-0.0383754	-1.29838
		chrIV	730903	730997	94	0.558514	2.20129	0.202375	-0.833169	-0.708194	-0.26765	0.08235	-1.17765
		chrIV	734743	734893	150	0.0797877	0.144529	0.355692	-0.369997	-0.314498	-0.401922	-0.443922	-1.70392
		chrIV	736895	737045	150	0.242213	0.200117	0.547584	0.11956	0.101626	0.0173162	-0.0246838	-1.28468
		chrIV	737420	737548	128	0.359045	0.522528	0.407278	-0.234554	-0.199371	0.0357444	0.147744	-1.11226
		chrIV	737638	737793	155	0.133929	0.200117	0.40093	-0.250939	-0.213298	-0.257409	-0.334409	-1.59441
		chrIV	745330	745443	113	2.02034	17.6992	0.102453	-1.26769	-1.07754	-0.526221	-0.309221	-1.56922
		chrIV	747582	747734	152	0.749434	0.804174	0.482383	-0.0441732	-0.0375472	-0.147098	-0.203098	-1.4631
		chrIV	750682	750850	168	0.0797877	0.148235	0.349912	-0.385559	-0.327725	-0.152503	-0.320503	-1.5805
		chrIV	760658	760811	153	0.284956	0.281646	0.502921	0.00732166	0.00622341	-0.0745558	-0.137556	-1.39756
		chrIV	761833	761982	149	0.783629	0.515116	0.603374	0.26209	0.222777	0.0761546	0.0411546	-1.21885
		chrIV	762005	762157	152	1.46182	0.848644	0.632696	0.339003	0.288152	0.185933	0.129933	-1.13007
		chrIV	764493	764644	151	0.199469	0.229764	0.464711	-0.0885728	-0.0752869	-0.146314	-0.195314	-1.45531
		chrIV	766598	766749	151	0.182372	0.129705	0.58438	0.213113	0.181146	0.105788	0.0567877	-1.20321
		chrIV	768253	768411	158	0.0797877	0.129705	0.380861	-0.303221	-0.257738	-0.249347	-0.347347	-1.60735
		chrIV	771149	771299	150	0.424585	0.285352	0.59806	0.248329	0.211079	0.123773	0.0817729	-1.17823
		chrIV	773973	774101	128	0.148177	0.34094	0.302948	-0.51594	-0.438549	-0.197805	-0.0858048	-1.3458
		chrIV	779473	779647	174	0.0341947	0.126	0.213458	-0.794481	-0.675309	-0.379472	-0.589472	-1.84947
		chrIV	779988	780110	122	0.928957	3.33158	0.218038	-0.778838	-0.662012	-0.179242	-0.0252423	-1.28524
		chrIV	785291	785441	150	0.153876	0.27794	0.356346	-0.368242	-0.313006	-0.394945	-0.436945	-1.69694
		chrIV	787217	787366	149	1.19112	0.822703	0.591471	0.231331	0.196632	0.0478993	0.0128993	-1.2471
		chrIV	787217	787366	149	1.19112	0.822703	0.591471	0.231331	0.196632	0.0478993	0.0128993	-1.2471
		chrIV	789145	789305	160	0.12823	0.122294	0.511848	0.0297035	0.025248	0.0383882	-0.0736118	-1.33361
		chrIV	800500	800661	161	0.0512921	0.0592939	0.463821	-0.0908124	-0.0771906	-0.0664383	-0.185438	-1.44544
		chrIV	803067	803219	152	0.139628	0.181588	0.434687	-0.164454	-0.139786	-0.238898	-0.294898	-1.5549
		chrIV	805417	805524	107	0.173823	0.489175	0.262178	-0.636647	-0.54115	0.0216293	0.280629	-0.979371
		chrIV	805417	805530	113	0.0997346	0.478057	0.172613	-0.943888	-0.802305	-0.25003	-0.0330296	-1.29303
		chrIV	810559	810694	135	0.227965	0.27794	0.450608	-0.124125	-0.105507	-0.165353	-0.102353	-1.36235
		chrIV	815236	815393	157	0.071239	0.0667057	0.516432	0.0412001	0.0350201	0.0526726	-0.0383274	-1.29833
		chrIV	815520	815678	158	0.284956	0.51141	0.35782	-0.364291	-0.309647	-0.301963	-0.399963	-1.65996
		chrIV	826418	826583	165	0.265009	0.329822	0.44552	-0.136989	-0.116441	-0.0268028	-0.173803	-1.4338
		chrIV	827506	827652	146	0.977399	0.400234	0.709477	0.551858	0.469079	0.28247	0.26847	-0.99153
		chrIV	835382	835525	143	0.0883364	0.0704115	0.556457	0.141992	0.120694	-0.0393626	-0.0323626	-1.29236
		chrIV	835382	835528	146	21.7649	15.6277	0.582066	0.207181	0.176104	-0.0059835	-0.0199835	-1.27998
		chrIV	835383	835528	145	0.0484425	0.0444704	0.521375	0.0536057	0.0455649	-0.133809	-0.140809	-1.40081
		chrIV	835384	835528	144	0.105434	0.0778233	0.575333	0.189967	0.161472	0.0249172	0.0249172	-1.23508
		chrIV	835385	835528	143	0.0512921	0.0741174	0.408997	-0.230126	-0.195607	-0.333425	-0.326425	-1.58643
		chrIV	835386	835528	142	0.0284956	0.0704115	0.288105	-0.55893	-0.475091	-0.634812	-0.620812	-1.88081
		chrIV	835932	836065	133	5.01808	3.4094	0.595442	0.241567	0.205332	0.274766	0.351766	-0.908234
		chrIV	836520	836671	151	0.111133	0.0407646	0.731631	0.617753	0.52509	0.443147	0.394147	-0.865853
		chrIV	837322	837477	155	3.41377	2.73123	0.555537	0.139663	0.118713	0.0865651	0.00956511	-1.25043
		chrIV	838477	838608	131	0.302053	5.8701	0.0489381	-1.65524	-1.40695	-1.30246	-1.21146	-2.47146
		chrIV	843960	844136	176	0.421735	0.993173	0.298065	-0.529973	-0.450477	-0.133695	-0.357695	-1.61769
		chrIV	844482	844623	141	9.45199	5.70704	0.623522	0.314745	0.267533	0.100538	0.121538	-1.13846
		chrIV	844482	844649	167	0.185221	0.285352	0.393608	-0.269928	-0.229438	-0.101553	-0.262553	-1.52255
		chrIV	850466	850631	165	0.470177	0.463234	0.50372	0.00932374	0.00792518	0.113646	-0.0333539	-1.29335
		chrIV	850466	850631	165	0.470177	0.463234	0.50372	0.00932374	0.00792518	0.113646	-0.0333539	-1.29335
		chrIV	857181	857346	165	0.0854868	0.0815291	0.511848	0.0297035	0.025248	0.146206	-0.000794076	-1.26079
		chrIV	861657	861796	139	0.498673	0.433587	0.534908	0.0876129	0.074471	-0.0345182	0.00048184	-1.25952
		chrIV	863651	863788	137	3.47646	2.92023	0.543479	0.109201	0.0928212	0.0633827	0.112383	-1.14762
		chrIV	866143	866295	152	0.313452	0.148235	0.678928	0.464702	0.394997	0.292782	0.236782	-1.02322
		chrIV	867460	867598	138	0.0626903	0.122294	0.338896	-0.415478	-0.353157	-0.425394	-0.383394	-1.64339
		chrIV	870210	870347	137	0.136779	0.140823	0.492716	-0.0182594	-0.0155205	-0.0652188	-0.0162188	-1.27622
		chrIV	872409	872511	102	0.0940355	0.129705	0.420287	-0.201158	-0.170985	0.377162	0.671162	-0.588838
		chrIV	873832	873980	148	0.0826373	0.085235	0.492263	-0.0193957	-0.0164863	-0.228638	-0.256638	-1.51664
		chrIV	874621	874762	141	0.170974	0.185293	0.479903	-0.0503972	-0.0428376	-0.200702	-0.179702	-1.4397
		chrIV	875359	875502	143	0.185221	0.111176	0.624909	0.318399	0.270639	0.132419	0.139419	-1.12058
		chrIV	876645	876791	146	0.0683895	0.0518822	0.568625	0.172875	0.146943	-0.0331564	-0.0471564	-1.30716
		chrIV	877438	877587	149	0.0854868	0.0778233	0.523463	0.0588475	0.0500204	-0.102636	-0.137636	-1.39764
		chrIV	878298	878451	153	0.247912	0.400234	0.382494	-0.298937	-0.254097	-0.328776	-0.391776	-1.65178
		chrIV	878496	878645	149	0.0655399	0.100058	0.395776	-0.264295	-0.224651	-0.380765	-0.415765	-1.67576
		chrIV	879292	879438	146	0.0911859	0.0518822	0.63736	0.351412	0.2987	0.120848	0.106848	-1.15315
		chrIV	881327	881484	157	0.045593	0.0592939	0.434687	-0.164454	-0.139786	-0.124287	-0.215287	-1.47529
		chrIV	881795	881956	161	0.0854868	0.085235	0.500738	0.00184866	0.00157136	0.0133458	-0.105654	-1.36565
		chrIV	881975	882110	135	0.0769381	0.0629998	0.549802	0.125161	0.106387	0.0534079	0.116408	-1.14359
		chrIV	883013	883153	140	0.136779	0.0778233	0.63736	0.351412	0.2987	0.185498	0.213498	-1.0465
		chrIV	883019	883153	134	0.136779	0.118588	0.535618	0.0893989	0.0759891	0.103761	0.173761	-1.08624
		chrIV	883431	883586	155	0.0797877	0.0889409	0.472876	-0.0680421	-0.0578358	-0.0758502	-0.15285	-1.41285
		chrIV	883562	883670	108	0.0826373	0.140823	0.369807	-0.332364	-0.282509	0.305213	0.557213	-0.702787
		chrIV	883696	883848	152	0.0398938	0.0370587	0.518421	0.0461921	0.0392633	-0.0585781	-0.114578	-1.37458
		chrIV	884819	884969	150	3.63034	2.83499	0.561509	0.154796	0.131576	0.0591392	0.0171392	-1.24286
		chrIV	888390	888567	177	0.416036	0.611468	0.404899	-0.240686	-0.204583	0.162129	-0.0688712	-1.32887
		chrIV	889668	889827	159	0.6497	1.15994	0.359022	-0.361074	-0.306913	-0.30472	-0.40972	-1.66972
		chrIV	890834	890988	154	0.148177	0.0407646	0.784248	0.78662	0.668627	0.538218	0.468218	-0.791782
		chrIV	891389	891533	144	0.572762	0.192705	0.748251	0.668997	0.568648	0.424515	0.424515	-0.835485
		chrIV	891986	892153	167	0.125381	0.237176	0.345824	-0.39662	-0.337127	-0.18736	-0.34836	-1.60836
		chrIV	896334	896482	148	0.227965	0.0704115	0.764018	0.719286	0.611393	0.40732	0.37932	-0.88068
		chrIV	897629	897776	147	0.113982	0.085235	0.572151	0.181853	0.154575	-0.0050446	-0.0260446	-1.28604
		chrIV	899028	899177	149	0.199469	0.263117	0.431205	-0.173308	-0.147312	-0.297654	-0.332654	-1.59265
		chrIV	906466	906593	127	0.378992	0.963526	0.282299	-0.576025	-0.489621	-0.213778	-0.0947778	-1.35478
		chrIV	907937	908075	138	0.0569912	0.126	0.311443	-0.491764	-0.417999	-0.491838	-0.449838	-1.70984
		chrIV	908538	908667	129	0.0626903	0.326117	0.161238	-0.989384	-0.840976	-0.620391	-0.515391	-1.77539
		chrIV	909620	909773	153	0.0427434	0.0741174	0.365763	-0.343095	-0.291631	-0.363271	-0.426271	-1.68627
		chrIV	915796	915980	184	0.179522	0.359469	0.333071	-0.43145	-0.366732	0.0539336	-0.226066	-1.48607
		chrIV	917617	917765	148	0.0826373	0.0481763	0.631718	0.336406	0.285945	0.0769257	0.0489257	-1.21107
		chrIV	924934	925100	166	0.233664	0.114882	0.670396	0.441008	0.374857	0.496979	0.342979	-0.917021
		chrIV	926425	926570	145	0.393239	0.240882	0.620133	0.30583	0.259956	0.0875149	0.0805149	-1.17949
		chrIV	927161	927289	128	0.162425	0.0741174	0.686663	0.486414	0.413452	0.675965	0.787965	-0.472035
		chrIV	928961	929115	154	0.0541417	0.0481763	0.529151	0.0731359	0.0621655	-0.0701495	-0.140149	-1.40015
		chrIV	930238	930383	145	0.760833	0.585527	0.565103	0.163921	0.139333	-0.0339913	-0.0409913	-1.30099
		chrIV	931111	931260	149	0.923258	0.478057	0.658851	0.409329	0.34793	0.213172	0.178172	-1.08183
		chrIV	933440	933600	160	0.0370443	0.0741174	0.333247	-0.430965	-0.36632	-0.354469	-0.466469	-1.72647
		chrIV	944365	944524	159	0.142478	0.188999	0.429827	-0.176814	-0.150292	-0.148023	-0.253023	-1.51302
		chrIV	944403	944557	154	0.364744	0.314999	0.536591	0.0918489	0.0780715	-0.0498909	-0.119891	-1.37989
		chrIV	948002	948171	169	0.0341947	0.100058	0.254703	-0.659762	-0.560798	-0.379067	-0.554067	-1.81407
		chrIV	949233	949387	154	0.188071	0.055588	0.771861	0.744991	0.633242	0.510636	0.440636	-0.819364
		chrIV	955015	955163	148	1.18827	0.685586	0.63413	0.342813	0.291391	0.0888215	0.0608215	-1.19918
		chrIV	957192	957317	125	0.045593	0.055588	0.450608	-0.124125	-0.105507	0.27225	0.40525	-0.85475
		chrIV	957192	957321	129	9.61442	9.60932	0.500133	0.000332343	0.000282492	0.212385	0.317385	-0.942615
		chrIV	957196	957298	102	0.0626903	0.0592939	0.513922	0.0349032	0.0296678	0.570345	0.864345	-0.395655
		chrIV	962120	962274	154	0.347646	0.381705	0.476652	-0.0585589	-0.0497751	-0.173691	-0.243691	-1.50369
		chrIV	962406	962555	149	0.302053	0.203823	0.59709	0.245821	0.208948	0.0786218	0.0436218	-1.21638
		chrIV	965842	965991	149	0.0655399	0.0518822	0.558157	0.146297	0.124352	-0.00204298	-0.037043	-1.29704
		chrIV	968475	968604	129	4.33988	7.20792	0.375819	-0.31648	-0.269008	-0.0622942	0.0427058	-1.21729
		chrIV	971192	971329	137	0.108283	0.0889409	0.549037	0.123228	0.104744	0.0575275	0.106528	-1.15347
		chrIV	975387	975508	121	0.475877	1.63429	0.225516	-0.753695	-0.64064	-0.112154	0.0488459	-1.21115
		chrIV	979606	979759	153	0.284956	0.263117	0.519924	0.0499622	0.0424679	-0.0385016	-0.101502	-1.3615
		chrIV	980738	980889	151	2.14857	1.81958	0.541453	0.104096	0.0884816	-0.00502889	-0.0540289	-1.31403
		chrIV	981759	981861	102	0.13108	0.17047	0.434687	-0.164454	-0.139786	0.409622	0.703622	-0.556378
		chrIV	983182	983330	148	0.0740886	0.0741174	0.499903	-0.000243688	-0.000207135	-0.201236	-0.229236	-1.48924
		chrIV	984709	984852	143	0.176673	0.0667057	0.725918	0.600513	0.510436	0.370365	0.377365	-0.882635
		chrIV	985995	986141	146	0.108283	0.0444704	0.708875	0.550101	0.467586	0.292388	0.278388	-0.981612
		chrIV	986788	986937	149	0.0854868	0.0444704	0.657807	0.406486	0.345513	0.223491	0.188491	-1.07151
		chrIV	987343	987492	149	0.0940355	0.085235	0.524545	0.0615648	0.0523301	-0.0674525	-0.102452	-1.36245
		chrIV	987657	987771	114	0.0883364	0.40394	0.179445	-0.917483	-0.779861	-0.235774	-0.0257739	-1.28577
		chrIV	988353	988503	150	0.111133	0.248293	0.309195	-0.498133	-0.423413	-0.491175	-0.533175	-1.79318
		chrIV	989662	989806	144	0.0398938	0.0370587	0.518421	0.0461921	0.0392633	-0.107248	-0.107248	-1.36725
		chrIV	989749	989906	157	0.0740886	0.0815291	0.476093	-0.0599607	-0.0509666	-0.0350054	-0.126005	-1.38601
		chrIV	990217	990378	161	0.0598408	0.0963526	0.38312	-0.297297	-0.252703	-0.244091	-0.363091	-1.62309
		chrIV	990397	990532	135	0.0740886	0.085235	0.46502	-0.0877957	-0.0746263	-0.130631	-0.0676306	-1.32763
		chrIV	991435	991575	140	0.170974	0.114882	0.598112	0.248463	0.211194	0.0867867	0.114787	-1.14521
		chrIV	991441	991575	134	0.119682	0.0815291	0.594807	0.239928	0.203939	0.227726	0.297726	-0.962274
		chrIV	991853	992008	155	0.0940355	0.085235	0.524545	0.0615648	0.0523301	0.0393645	-0.0376355	-1.29764
		chrIV	991984	992092	108	0.0797877	0.151941	0.344316	-0.400713	-0.340606	0.241806	0.493806	-0.766194
		chrIV	992133	992282	149	0.0626903	0.0704115	0.470995	-0.0727685	-0.0618532	-0.183913	-0.218913	-1.47891
		chrIV	994735	994883	148	0.376142	0.248293	0.602371	0.25949	0.220567	0.0133593	-0.0146407	-1.27464
		chrIV	1001383	1001529	146	0.113982	0.10747	0.514703	0.0368643	0.0313346	-0.136975	-0.150975	-1.41097
		chrIV	1001383	1001529	146	0.113982	0.10747	0.514703	0.0368643	0.0313346	-0.136975	-0.150975	-1.41097
		chrIV	1005517	1005664	147	0.535717	0.322411	0.624286	0.316757	0.269244	0.0979611	0.0769611	-1.18304
		chrIV	1005876	1006022	146	0.327699	0.211235	0.608051	0.274243	0.233107	0.0672038	0.0532038	-1.2068
		chrIV	1012282	1012417	135	0.450231	0.329822	0.577179	0.194683	0.165481	0.118104	0.181104	-1.0789
		chrIV	1016514	1016662	148	0.213717	0.0778233	0.733062	0.622099	0.528784	0.320611	0.292611	-0.967389
		chrIV	1019255	1019404	149	0.233664	0.348352	0.401474	-0.249535	-0.212104	-0.330002	-0.365002	-1.625
		chrIV	1021134	1021284	150	0.0427434	0.0444704	0.490099	-0.0248209	-0.0210978	-0.0962089	-0.138209	-1.39821
		chrIV	1021134	1021284	150	0.0427434	0.0444704	0.490099	-0.0248209	-0.0210978	-0.0962089	-0.138209	-1.39821
		chrIV	1025226	1025374	148	0.32485	0.218646	0.597704	0.247409	0.210298	0.00626867	-0.0217313	-1.28173
		chrIV	1028806	1028950	144	0.45308	0.303881	0.598551	0.249599	0.212159	0.0524481	0.0524481	-1.20755
		chrIV	1039896	1040063	167	0.136779	0.285352	0.32402	-0.456486	-0.388013	-0.239125	-0.400125	-1.66013
		chrIV	1042109	1042252	143	1.01729	0.785644	0.564242	0.161733	0.137473	0.00339098	0.010391	-1.24961
		chrIV	1052004	1052154	150	0.111133	0.055588	0.66658	0.43049	0.365916	0.291306	0.249306	-1.01069
		chrIV	1055603	1055756	153	2.40218	1.93076	0.5544	0.136785	0.116268	0.0432681	-0.0197319	-1.27973
		chrIV	1058574	1058755	181	0.0911859	0.140823	0.393028	-0.271437	-0.230721	0.150923	-0.108077	-1.36808
		chrIV	1058574	1058755	181	0.0911859	0.140823	0.393028	-0.271437	-0.230721	0.150923	-0.108077	-1.36808
		chrIV	1063264	1063420	156	0.148177	0.0629998	0.701673	0.529218	0.449836	0.478302	0.394302	-0.865698
		chrIV	1066695	1066823	128	0.145328	0.126	0.535618	0.0893989	0.0759891	0.3259	0.4379	-0.8221
		chrIV	1075797	1075953	156	0.0997346	0.166764	0.37424	-0.320643	-0.272547	-0.241498	-0.325498	-1.5855
		chrIV	1079066	1079219	153	0.122531	0.0741174	0.623097	0.313625	0.266581	0.19774	0.13474	-1.12526
		chrIV	1079249	1079403	154	1.82657	1.14511	0.614658	0.29148	0.247758	0.123957	0.053957	-1.20604
		chrIV	1080074	1080246	172	0.168124	0.281646	0.3738	-0.321806	-0.273535	-0.0435054	-0.239505	-1.49951
		chrIV	1090868	1091040	172	0.165275	0.174176	0.486889	-0.0328714	-0.0279407	0.210998	0.014998	-1.245
		chrIV	1091309	1091450	141	0.119682	0.140823	0.459422	-0.10189	-0.0866064	-0.245216	-0.224216	-1.48422
		chrIV	1096304	1096427	123	0.0655399	0.200117	0.246709	-0.684883	-0.582151	-0.12918	0.0178203	-1.24218
		chrIV	1096404	1096559	155	0.0997346	0.103764	0.490099	-0.0248209	-0.0210978	-0.0433575	-0.120358	-1.38036
		chrIV	1096837	1096971	134	0.108283	0.126	0.46219	-0.0949168	-0.0806793	-0.0632254	0.00677456	-1.25323
		chrIV	1096837	1096977	140	0.168124	0.129705	0.564498	0.162383	0.138025	0.00929754	0.0372975	-1.2227
		chrIV	1097880	1098015	135	0.0769381	0.0741174	0.509337	0.023406	0.0198951	-0.0240311	0.0389689	-1.22103
		chrIV	1098034	1098195	161	0.0626903	0.0963526	0.394172	-0.268461	-0.228192	-0.219648	-0.338648	-1.59865
		chrIV	1098506	1098663	157	0.0569912	0.0370587	0.605968	0.268825	0.228501	0.245985	0.154985	-1.10502
		chrIV	1098997	1099126	129	0.0683895	0.126	0.351817	-0.380418	-0.323356	-0.125464	-0.0204638	-1.28046
		chrIV	1099909	1100059	150	0.464478	0.352058	0.56884	0.173422	0.147409	0.0643202	0.0223202	-1.23768
		chrIV	1100669	1100827	158	0.0398938	0.0370587	0.518421	0.0461921	0.0392633	0.0536537	-0.0443463	-1.30435
		chrIV	1102545	1102694	149	0.162425	0.114882	0.585723	0.216556	0.184072	0.0642625	0.0292625	-1.23074
		chrIV	1102953	1103100	147	0.0683895	0.144529	0.3212	-0.464345	-0.394693	-0.560385	-0.581385	-1.84139
		chrIV	1107156	1107303	147	0.216567	0.200117	0.519739	0.049498	0.0420733	-0.123752	-0.144752	-1.40475
		chrIV	1109551	1109723	172	1.37634	1.94188	0.414783	-0.215259	-0.18297	0.0655521	-0.130448	-1.39045
		chrIV	1112644	1112796	152	0.333399	0.326117	0.505521	0.013839	0.0117631	-0.0665986	-0.122599	-1.3826
		chrIV	1117237	1117387	150	0.307753	0.151941	0.669474	0.438461	0.372692	0.288204	0.246204	-1.0138
		chrIV	1121058	1121205	147	0.139628	0.118588	0.540742	0.102304	0.0869583	-0.0767471	-0.0977471	-1.35775
		chrIV	1121801	1121948	147	0.467328	0.366881	0.560205	0.151489	0.128765	-0.0399319	-0.0609319	-1.32093
		chrIV	1124473	1124641	168	0.336248	0.696703	0.325522	-0.452313	-0.384466	-0.209974	-0.377974	-1.63797
		chrIV	1128248	1128395	147	0.398938	0.29647	0.573675	0.185739	0.157878	-0.00239916	-0.0233992	-1.2834
		chrIV	1137826	1137974	148	0.578461	0.433587	0.571575	0.180385	0.153327	-0.0555742	-0.0835742	-1.34357
		chrIV	1140412	1140528	116	2.45917	16.5949	0.129063	-1.13083	-0.961207	-0.394879	-0.198879	-1.45888
		chrIV	1144636	1144783	147	0.763682	0.607763	0.556845	0.142975	0.121529	-0.0427229	-0.0637229	-1.32372
		chrIV	1154940	1155065	125	1.34784	2.64599	0.337481	-0.419348	-0.356446	-0.00220804	0.130792	-1.12921
		chrIV	1155027	1155183	156	0.592709	0.455822	0.565275	0.164358	0.139705	0.188745	0.104745	-1.15525
		chrIV	1155195	1155331	136	0.587009	0.389116	0.601367	0.256886	0.218353	0.20503	0.26103	-0.99897
		chrIV	1158507	1158654	147	0.960302	0.544763	0.638047	0.353243	0.300257	0.140266	0.119266	-1.14073
		chrIV	1160332	1160457	125	1.24241	2.79052	0.308066	-0.50134	-0.426139	-0.0875663	0.0454337	-1.21457
		chrIV	1160419	1160575	156	0.661098	0.444704	0.597845	0.247772	0.210606	0.250751	0.166751	-1.09325
		chrIV	1160587	1160723	136	0.615505	0.366881	0.626541	0.322706	0.2743	0.257359	0.313359	-0.946641
		chrIV	1164215	1164366	151	0.498673	0.363175	0.578609	0.198336	0.168586	0.0742536	0.0252536	-1.23475
		chrIV	1166734	1166868	134	0.549965	0.592939	0.4812	-0.0471429	-0.0400714	-0.0400652	0.0299348	-1.23007
		chrIV	1169216	1169370	154	1.02584	0.859762	0.544039	0.110614	0.0940223	-0.0298266	-0.0998266	-1.35983
		chrIV	1170479	1170639	160	0.350496	0.244587	0.588986	0.224938	0.191197	0.199334	0.0873341	-1.17267
		chrIV	1170874	1171037	163	0.151027	0.207529	0.421209	-0.198802	-0.168982	-0.137422	-0.270422	-1.53042
		chrIV	1170874	1171037	163	0.151027	0.207529	0.421209	-0.198802	-0.168982	-0.137422	-0.270422	-1.53042
		chrIV	1171736	1171886	150	0.564213	0.589233	0.489154	-0.0271899	-0.0231114	-0.107341	-0.149341	-1.40934
		chrIV	1175589	1175742	153	0.461629	0.529939	0.465554	-0.0864501	-0.0734826	-0.143944	-0.206944	-1.46694
		chrIV	1176500	1176647	147	0.208018	0.163058	0.56058	0.15244	0.129574	-0.0321805	-0.0531805	-1.31318
		chrIV	1179339	1179509	170	0.111133	0.226058	0.329584	-0.441061	-0.374902	-0.156893	-0.338893	-1.59889
		chrIV	1185766	1185913	147	0.504372	0.352058	0.588924	0.224778	0.191062	0.0253057	0.00430565	-1.25569
		chrIV	1186635	1186765	130	0.136779	0.34094	0.286317	-0.564177	-0.479551	-0.354893	-0.256893	-1.51689
		chrIV	1187842	1187997	155	0.105434	0.174176	0.377075	-0.313172	-0.266197	-0.265812	-0.342812	-1.60281
		chrIV	1199637	1199781	144	0.299204	0.289058	0.508624	0.0216182	0.0183755	-0.147777	-0.147777	-1.40778
		chrIV	1199946	1200093	147	0.25931	0.263117	0.496357	-0.00913256	-0.00776267	-0.173908	-0.194908	-1.45491
		chrIV	1202429	1202587	158	0.0512921	0.111176	0.315705	-0.479742	-0.407781	-0.394639	-0.492639	-1.75264
		chrIV	1205211	1205359	148	2.02604	1.33782	0.602296	0.259295	0.220401	0.0183539	-0.00964607	-1.26965
		chrIV	1207063	1207212	149	0.0826373	0.0444704	0.650136	0.385687	0.327834	0.201123	0.166123	-1.09388
		chrIV	1207237	1207360	123	0.0598408	0.23347	0.204018	-0.827353	-0.70325	-0.272145	-0.125145	-1.38515
		chrIV	1207337	1207492	155	0.0911859	0.111176	0.450608	-0.124125	-0.105507	-0.109859	-0.186859	-1.44686
		chrIV	1207770	1207904	134	0.122531	0.118588	0.508177	0.0204982	0.0174235	0.0100083	0.0800083	-1.17999
		chrIV	1207770	1207910	140	0.159575	0.0963526	0.623517	0.31473	0.267521	0.147176	0.175176	-1.08482
		chrIV	1207966	1208117	151	0.0854868	0.100058	0.460733	-0.0985876	-0.0837994	-0.193669	-0.242669	-1.50267
		chrIV	1207976	1208121	145	0.0968851	0.0926467	0.511181	0.0280303	0.0238258	-0.154193	-0.161193	-1.42119
		chrIV	1207994	1208145	151	0.0427434	0.0481763	0.470123	-0.0749618	-0.0637175	-0.175615	-0.224615	-1.48461
		chrIV	1207996	1208145	149	0.0512921	0.0481763	0.515662	0.0392694	0.033379	-0.0937878	-0.128788	-1.38879
		chrIV	1208248	1208402	154	0.222266	0.126	0.638208	0.353673	0.300622	0.183411	0.113411	-1.14659
		chrIV	1208282	1208426	144	0.071239	0.0370587	0.657807	0.406486	0.345513	0.193157	0.193157	-1.06684
		chrIV	1208813	1208948	135	0.0769381	0.0741174	0.509337	0.023406	0.0198951	-0.0143996	0.0486004	-1.2114
		chrIV	1208967	1209128	161	0.071239	0.0704115	0.502921	0.00732166	0.00622341	0.0164809	-0.102519	-1.36252
		chrIV	1209439	1209596	157	0.0655399	0.0481763	0.576346	0.192555	0.163672	0.173781	0.0827806	-1.17722
		chrIV	1209930	1210059	129	0.045593	0.118588	0.2777	-0.589688	-0.501235	-0.323192	-0.218192	-1.47819
		chrIV	1210842	1210992	150	0.13108	0.218646	0.374807	-0.319148	-0.271276	-0.347101	-0.389101	-1.6491
		chrIV	1211574	1211688	114	0.0313452	0.177882	0.149814	-1.03723	-0.881646	-0.335958	-0.125958	-1.38596
		chrIV	1215599	1215745	146	0.0769381	0.055588	0.58055	0.203302	0.172807	0.00500459	-0.00899541	-1.269
		chrIV	1216176	1216327	151	0.0541417	0.085235	0.388456	-0.283346	-0.240844	-0.343756	-0.392756	-1.65276
		chrIV	1217346	1217492	146	0.302053	0.285352	0.514216	0.0356425	0.0302962	-0.138513	-0.152513	-1.41251
		chrIV	1218508	1218653	145	0.735187	0.552175	0.57108	0.179125	0.152256	-0.0217648	-0.0287648	-1.28876
		chrIV	1221088	1221239	151	0.0911859	0.122294	0.427141	-0.183657	-0.156109	-0.261973	-0.310973	-1.57097
		chrIV	1225710	1225871	161	0.253611	0.311293	0.448945	-0.128327	-0.109078	-0.102848	-0.221848	-1.48185
		chrIV	1225924	1226071	147	0.153876	0.055588	0.734618	0.62684	0.532814	0.375708	0.354708	-0.905292
		chrIV	1227651	1227806	155	0.0341947	0.0629998	0.351817	-0.380418	-0.323356	-0.326779	-0.403779	-1.66378
		chrIV	1238397	1238557	160	0.313452	0.322411	0.492955	-0.0176595	-0.0150106	-0.00584321	-0.117843	-1.37784
		chrIV	1240257	1240406	149	0.250761	0.203823	0.551628	0.129775	0.110309	-0.0199311	-0.0549311	-1.31493
		chrIV	1240385	1240526	141	0.430284	0.366881	0.539768	0.0998481	0.0848709	-0.0698313	-0.0488313	-1.30883
		chrIV	1244524	1244687	163	0.173823	0.155647	0.527585	0.0691999	0.0588199	0.0928682	-0.0401318	-1.30013
		chrIV	1245862	1245987	125	1.38489	2.48293	0.358054	-0.363666	-0.309116	0.0299485	0.162949	-1.09705
		chrIV	1251539	1251695	156	0.940355	0.685586	0.578345	0.197662	0.168012	0.206818	0.122818	-1.13718
		chrIV	1259546	1259668	122	0.561363	2.01599	0.217806	-0.779625	-0.662681	-0.173202	-0.0192017	-1.2792
		chrIV	1265859	1266020	161	0.0997346	0.100058	0.49919	-0.00203158	-0.00172685	0.00191092	-0.117089	-1.37709
		chrIV	1266398	1266553	155	0.236514	0.274234	0.463073	-0.092695	-0.0787907	-0.0840637	-0.161064	-1.42106
		chrIV	1267550	1267699	149	0.302053	0.248293	0.548842	0.122736	0.104326	-0.0199294	-0.0549294	-1.31493
		chrIV	1269091	1269198	107	0.0826373	0.292764	0.220131	-0.771752	-0.655989	-0.0857606	0.173239	-1.08676
		chrIV	1269091	1269209	118	0.139628	0.526233	0.209696	-0.807477	-0.686356	-0.139623	0.042377	-1.21762
		chrIV	1272800	1272981	181	0.0683895	0.218646	0.238261	-0.711907	-0.605121	-0.20756	-0.46656	-1.72656
		chrIV	1277856	1277982	126	0.273558	0.91535	0.230092	-0.738545	-0.627763	-0.331557	-0.205557	-1.46556
		chrIV	1278160	1278320	160	2.13717	1.94558	0.523463	0.0588475	0.0500204	0.0684491	-0.0435509	-1.30355
		chrIV	1287754	1287911	157	0.826373	0.433587	0.655872	0.401224	0.34104	0.349839	0.258839	-1.00116
		chrIV	1288372	1288504	132	0.302053	0.192705	0.610507	0.28064	0.238544	0.335575	0.419575	-0.840425
		chrIV	1291651	1291799	148	1.10848	0.74488	0.598092	0.248411	0.21115	0.0096704	-0.0183296	-1.27833
		chrIV	1293635	1293774	139	2.10583	1.87888	0.528478	0.0714435	0.0607269	-0.0545148	-0.0195148	-1.27951
		chrIV	1298059	1298223	164	0.0655399	0.0481763	0.576346	0.192555	0.163672	0.234858	0.0948582	-1.16514
		chrIV	1300809	1300966	157	0.0370443	0.0407646	0.476093	-0.0599607	-0.0509666	-0.043797	-0.134797	-1.3948
		chrIV	1300809	1300970	161	2.81822	2.99064	0.485159	-0.0372101	-0.0316286	-0.022821	-0.141821	-1.40182
		chrIV	1300843	1301002	159	0.467328	0.29647	0.611848	0.284139	0.241518	0.236117	0.131117	-1.12888
		chrIV	1300844	1300970	126	0.0598408	0.114882	0.34249	-0.405677	-0.344826	-0.0526552	0.0733448	-1.18666
		chrIV	1300844	1300987	143	0.168124	0.226058	0.426514	-0.185257	-0.157469	-0.29373	-0.28673	-1.54673
		chrIV	1302267	1302373	106	0.182372	1.03023	0.150397	-1.03473	-0.879523	-0.309502	-0.0435025	-1.3035
		chrIV	1302267	1302383	116	0.210867	1.26741	0.142644	-1.06851	-0.908237	-0.348978	-0.152978	-1.41298
		chrIV	1308150	1308260	110	0.071239	0.255705	0.217894	-0.779327	-0.662428	-0.0993727	0.138627	-1.12137
		chrIV	1308150	1308309	159	20.1378	16.5245	0.549279	0.12384	0.105264	0.101372	-0.00362754	-1.26363
		chrIV	1308153	1308309	156	0.0313452	0.285352	0.0989752	-1.28741	-1.0943	-1.06315	-1.14715	-2.40715
		chrIV	1308185	1308314	129	0.116832	0.222352	0.34445	-0.400348	-0.340296	-0.18876	-0.0837598	-1.34376
		chrIV	1308191	1308309	118	0.0826373	0.0889409	0.48163	-0.0460618	-0.0391525	0.504884	0.686884	-0.573116
		chrIV	1308196	1308309	113	0.176673	0.444704	0.284325	-0.570042	-0.484536	0.0521769	0.269177	-0.990823
		chrIV	1308234	1308344	110	0.0911859	0.226058	0.287432	-0.560904	-0.476768	0.0814829	0.319483	-0.940517
		chrIV	1308280	1308442	162	1.24241	0.670762	0.649398	0.383694	0.32614	0.351411	0.225411	-1.03459
		chrIV	1308280	1308477	197	0.0427434	0.0667057	0.390532	-0.277932	-0.236242	0.197801	-0.173199	-1.4332
		chrIV	1308478	1308605	127	0.136779	0.0481763	0.739524	0.64188	0.545598	0.80697	0.92597	-0.33403
		chrIV	1308858	1308982	124	4.74167	15.7537	0.231354	-0.734396	-0.624237	-0.22114	-0.0811401	-1.34114
		chrIV	1312653	1312780	127	0.145328	0.333528	0.303489	-0.514391	-0.437233	-0.180916	-0.0619161	-1.32192
		chrIV	1312778	1312924	146	0.287806	0.237176	0.548221	0.121167	0.102992	-0.0655734	-0.0795734	-1.33957
		chrIV	1324502	1324680	178	0.0484425	0.0629998	0.434687	-0.164454	-0.139786	0.240835	0.00283491	-1.25717
		chrIV	1324730	1324882	152	0.265009	0.0370587	0.877317	1.16168	0.987425	0.918566	0.862566	-0.397434
		chrIV	1329033	1329189	156	0.552815	0.51141	0.519453	0.0487808	0.0414637	0.0760797	-0.00792029	-1.26792
		chrIV	1331269	1331431	162	0.0769381	0.0407646	0.653665	0.395234	0.335949	0.359127	0.233127	-1.02687
		chrIV	1332261	1332409	148	0.136779	0.114882	0.543505	0.109268	0.0928775	-0.108982	-0.136982	-1.39698
		chrIV	1334150	1334293	143	0.766532	0.46694	0.621443	0.309272	0.262881	0.123818	0.130818	-1.12918
		chrIV	1334858	1335004	146	0.176673	0.0667057	0.725918	0.600513	0.510436	0.33769	0.32369	-0.93631
		chrIV	1335220	1335376	156	0.159575	0.200117	0.443644	-0.141736	-0.120476	-0.0825613	-0.166561	-1.42656
		chrIV	1335220	1335376	156	0.159575	0.200117	0.443644	-0.141736	-0.120476	-0.0825613	-0.166561	-1.42656
		chrIV	1337771	1337882	111	0.299204	0.0963526	0.756413	0.694809	0.590588	1.1367	1.3677	0.107702
		chrIV	1341919	1342069	150	1.11703	0.711527	0.61088	0.281614	0.239372	0.173373	0.131373	-1.12863
		chrIV	1354730	1354858	128	0.481576	0.667057	0.41926	-0.203787	-0.173219	0.0729866	0.184987	-1.07501
		chrIV	1356736	1356889	153	0.153876	0.251999	0.379122	-0.307788	-0.26162	-0.345536	-0.408536	-1.66854
		chrIV	1359819	1359977	158	0.239363	0.222352	0.518421	0.0461921	0.0392633	0.051421	-0.046579	-1.30658
		chrIV	1360674	1360822	148	0.359045	0.188999	0.655138	0.399231	0.339346	0.13779	0.10979	-1.15021
		chrIV	1361305	1361412	107	0.290655	0.867173	0.251035	-0.671237	-0.570552	0.0221096	0.28111	-0.97889
		chrIV	1361305	1361420	115	0.564213	1.44529	0.280773	-0.580548	-0.493466	0.0552093	0.258209	-1.00179
		chrIV	1361305	1361420	115	0.564213	1.44529	0.280773	-0.580548	-0.493466	0.0552093	0.258209	-1.00179
		chrIV	1364336	1364488	152	0.0569912	0.0370587	0.605968	0.268825	0.228501	0.162795	0.106795	-1.1532
		chrIV	1364512	1364671	159	0.612656	0.63741	0.490099	-0.0248209	-0.0210978	-0.0099217	-0.114922	-1.37492
		chrIV	1365728	1365875	147	0.045593	0.0629998	0.419853	-0.20227	-0.17193	-0.324997	-0.345997	-1.606
		chrIV	1365746	1365909	163	0.176673	0.126	0.58371	0.211393	0.179684	0.2235	0.0904996	-1.1695
		chrIV	1367419	1367567	148	0.113982	0.0481763	0.702906	0.532778	0.452862	0.269381	0.241381	-1.01862
		chrIV	1367927	1368075	148	0.170974	0.159352	0.517591	0.0441073	0.0374912	-0.139037	-0.167037	-1.42704
		chrIV	1372245	1372378	133	0.185221	0.163058	0.531818	0.0798408	0.0678647	0.139171	0.216171	-1.04383
		chrIV	1376748	1376898	150	0.0427434	0.0778233	0.354521	-0.373143	-0.317172	-0.37442	-0.41642	-1.67642
		chrIV	1382369	1382521	152	0.604107	0.589233	0.506232	0.0156217	0.0132785	-0.0574292	-0.113429	-1.37343
		chrIV	1387683	1387833	150	0.530018	0.377999	0.58371	0.211393	0.179684	0.120249	0.0782486	-1.18175
		chrIV	1390839	1391009	170	0.045593	0.0926467	0.329811	-0.440435	-0.37437	-0.171105	-0.353105	-1.6131
		chrIV	1391435	1391580	145	0.0740886	0.0518822	0.588141	0.222766	0.189351	0.0014058	-0.0055942	-1.26559
		chrIV	1391940	1392060	120	1.84367	8.72732	0.174408	-0.936888	-0.796355	-0.266457	-0.0984566	-1.35846
		chrIV	1397500	1397655	155	0.282106	0.251999	0.528185	0.0707078	0.0601016	0.0897017	0.0127017	-1.2473
		chrIV	1398087	1398256	169	0.0484425	0.055588	0.465657	-0.0861926	-0.0732637	0.128088	-0.0469124	-1.30691
		chrIV	1406033	1406179	146	0.58416	0.444704	0.567772	0.170704	0.145098	-0.0236479	-0.0376479	-1.29765
		chrIV	1407803	1407943	140	0.672496	0.57441	0.539332	0.0987509	0.0839382	-0.0414602	-0.0134602	-1.27346
		chrIV	1407803	1407943	140	0.672496	0.57441	0.539332	0.0987509	0.0839382	-0.0414602	-0.0134602	-1.27346
		chrIV	1408060	1408202	142	0.071239	0.055588	0.561702	0.155286	0.131993	-0.0307888	-0.0167888	-1.27679
		chrIV	1408065	1408226	161	0.170974	0.17047	0.500738	0.00184866	0.00157136	0.01456	-0.10444	-1.36444
		chrIV	1408340	1408489	149	0.470177	0.333528	0.585012	0.214732	0.182522	0.0590476	0.0240476	-1.23595
		chrIV	1409678	1409825	147	0.467328	0.355763	0.567772	0.170704	0.145098	-0.0204718	-0.0414718	-1.30147
		chrIV	1413171	1413310	139	0.125381	0.111176	0.530024	0.0753292	0.0640298	-0.0524232	-0.0174232	-1.27742
		chrIV	1420451	1420608	157	0.0826373	0.348352	0.191739	-0.871507	-0.740781	-0.721116	-0.812116	-2.07212
		chrIV	1420630	1420804	174	13.0396	16.9803	0.434365	-0.165272	-0.140481	0.159808	-0.0501921	-1.31019
		chrIV	1420630	1420804	174	13.0396	16.9803	0.434365	-0.165272	-0.140481	0.159808	-0.0501921	-1.31019
		chrIV	1420634	1420804	170	0.0284956	0.0592939	0.32459	-0.454901	-0.386666	-0.173403	-0.355403	-1.6154
		chrIV	1420634	1420804	170	0.0284956	0.0592939	0.32459	-0.454901	-0.386666	-0.173403	-0.355403	-1.6154
		chrIV	1424831	1424973	142	0.77793	0.374293	0.675156	0.454195	0.386066	0.218719	0.232719	-1.02728
		chrIV	1428254	1428414	160	0.165275	0.240882	0.406924	-0.235466	-0.200146	-0.171886	-0.283886	-1.54389
		chrIV	1430994	1431130	136	0.102584	0.203823	0.334797	-0.426705	-0.362699	-0.38679	-0.33079	-1.59079
		chrIV	1433662	1433813	151	0.0626903	0.0815291	0.434687	-0.164454	-0.139786	-0.253571	-0.302571	-1.56257
		chrIV	1447757	1447907	150	0.359045	0.255705	0.58405	0.212266	0.180426	0.128893	0.0868927	-1.17311
		chrIV	1454001	1454153	152	1.54161	1.28964	0.544498	0.111772	0.0950061	0.016041	-0.039959	-1.29996
		chrIV	1460987	1461146	159	2.06023	1.65282	0.554863	0.137956	0.117263	0.123925	0.0189252	-1.24107
		chrIV	1461681	1461828	147	0.0997346	0.0704115	0.58617	0.217705	0.185049	0.0165449	-0.00445509	-1.26446
		chrIV	1462856	1462994	138	1.10848	0.967232	0.534024	0.0853886	0.0725803	-0.0013735	0.0406265	-1.21937
		chrIV	1462967	1463131	164	1.10563	0.844938	0.566824	0.168295	0.143051	0.221876	0.0818765	-1.17812
		chrIV	1464532	1464669	137	0.273558	0.292764	0.483043	-0.0425169	-0.0361394	-0.0877846	-0.0387846	-1.29878
		chrIV	1465805	1465959	154	0.113982	0.085235	0.572151	0.181853	0.154575	0.0413059	-0.0286941	-1.28869
		chrIV	1466131	1466277	146	0.310602	0.251999	0.552082	0.130924	0.111285	-0.0660475	-0.0800475	-1.34005
		chrIV	1473970	1474117	147	0.424585	0.38541	0.524182	0.0606517	0.0515539	-0.113674	-0.134674	-1.39467
		chrIV	1477488	1477647	159	0.852019	0.72635	0.53981	0.0999538	0.0849607	0.0838427	-0.0211573	-1.28116
		chrIV	1478568	1478697	129	0.709541	1.37858	0.339798	-0.413014	-0.351062	-0.209259	-0.104259	-1.36426
		chrIV	1479228	1479388	160	0.0883364	0.0704115	0.556457	0.141992	0.120694	0.145321	0.033321	-1.22668
		chrIV	1479727	1479884	157	0.618355	0.522528	0.541997	0.105466	0.0896459	0.107932	0.0169323	-1.24307
		chrIV	1481305	1481467	162	0.179522	0.229764	0.438623	-0.154462	-0.131292	-0.105295	-0.231295	-1.4913
		chrIV	1489675	1489832	157	0.561363	0.61888	0.475634	-0.0611158	-0.0519484	-0.0283378	-0.119338	-1.37934
		chrIV	1495628	1495753	125	0.0826373	0.148235	0.357935	-0.363983	-0.309386	0.0188128	0.151813	-1.10819
		chrIV	1496435	1496575	140	0.182372	0.174176	0.511494	0.0288141	0.024492	-0.119387	-0.091387	-1.35139
		chrIV	1497627	1497776	149	0.190921	0.159352	0.545062	0.113196	0.0962162	-0.0180316	-0.0530316	-1.31303
		chrIV	1498743	1498886	143	0.903311	0.985761	0.478177	-0.0547296	-0.0465201	-0.175868	-0.168868	-1.42887
		chrIV	1499148	1499307	159	0.0797877	0.0963526	0.452978	-0.118141	-0.10042	-0.0942385	-0.199239	-1.45924
		chrIV	1503439	1503593	154	0.341947	0.240882	0.586703	0.219071	0.186211	0.0738225	0.00382253	-1.25618
		chrIV	1505128	1505252	124	0.0598408	0.055588	0.518421	0.0461921	0.0392633	0.45655	0.59655	-0.66345
		chrIV	1507157	1507304	147	0.273558	0.218646	0.555781	0.140282	0.119239	-0.0372271	-0.0582271	-1.31823
		chrIV	1512418	1512571	153	0.530018	0.648527	0.449722	-0.126363	-0.107408	-0.188942	-0.251942	-1.51194
		chrIV	1512829	1512960	131	1.37634	1.37488	0.500265	0.000665169	0.000565394	0.0923368	0.183337	-1.07666
		chrIV	1526039	1526194	155	0.39039	0.433587	0.473788	-0.0657523	-0.0558895	-0.0234616	-0.100462	-1.36046
		chrIV	1527054	1527225	171	0.0313452	0.0889409	0.260589	-0.641532	-0.545302	-0.320059	-0.509059	-1.76906
		chrIV	1527204	1527351	147	1.6499	1.08953	0.602279	0.25925	0.220363	0.061208	0.040208	-1.21979
		chrIV	1527360	1527490	130	0.25931	0.270528	0.489413	-0.02654	-0.022559	0.0931854	0.191185	-1.06881
		chrIV	1527741	1527877	136	0.495824	0.566998	0.466516	-0.0840301	-0.0714256	-0.103048	-0.0470478	-1.30705
		chrIV	1528122	1528284	162	0.0626903	0.0667057	0.484484	-0.0389017	-0.0330665	-0.0077864	-0.133786	-1.39379
		chrIV	1528223	1528378	155	0.0626903	0.188999	0.249078	-0.677394	-0.575785	-0.53569	-0.61269	-1.87269
		chrIV	1528357	1528494	137	0.162425	0.122294	0.570475	0.177584	0.150947	0.0891963	0.138196	-1.1218
		chrIV	1528652	1528795	143	0.313452	0.433587	0.419592	-0.202936	-0.172496	-0.298962	-0.291962	-1.55196
		chrIV	1528700	1528825	125	0.210867	0.21494	0.495217	-0.0119885	-0.0101903	0.323017	0.456017	-0.803983
		chrIV	1528925	1529077	152	0.0968851	0.0889409	0.521375	0.0536057	0.0455649	-0.0375843	-0.0935843	-1.35358
		chrIV	1528998	1529142	144	0.0968851	0.0592939	0.620346	0.306391	0.260432	0.107179	0.107179	-1.15282
		chrIV	1529095	1529230	135	1.27945	0.878291	0.592959	0.235162	0.199888	0.186856	0.249856	-1.01014
		chrIV	1529095	1529282	187	0.12823	0.0741174	0.633713	0.341702	0.290447	0.705715	0.404715	-0.855285
		chrIV	1529138	1529230	92	0.170974	0.137117	0.554946	0.138167	0.117442	0.456738	0.820738	-0.439262
		chrIV	1529138	1529282	144	1.43903	0.611468	0.701795	0.52957	0.450134	0.282846	0.282846	-0.977154
		chrIV	1529477	1529629	152	0.165275	0.140823	0.539941	0.100284	0.0852416	0.00473017	-0.0512698	-1.31127
		chrIV	1529778	1529908	130	0.327699	0.485469	0.402991	-0.245613	-0.208771	-0.0982624	-0.000262391	-1.26026
		chrIV	1529916	1530077	161	0.182372	0.207529	0.467739	-0.0809536	-0.0688105	-0.0477086	-0.166709	-1.42671
		chrIV	1530973	1531125	152	0.0370443	0.0481763	0.434687	-0.164454	-0.139786	-0.221106	-0.277106	-1.53711
		chrIV	1531313	1531464	151	0.51577	0.359469	0.58929	0.22572	0.191862	0.0819297	0.0329297	-1.22707
		chrIV	1531313	1531484	171	0.0284956	0.0518822	0.354521	-0.373143	-0.317172	-0.098344	-0.287344	-1.54734
		chrIX	1597	1749	152	0.0626903	0.0407646	0.605968	0.268825	0.228501	0.12315	0.0671499	-1.19285
		chrIX	1686	1802	116	0.119682	0.114882	0.510231	0.0256479	0.0218007	0.549405	0.745405	-0.514595
		chrIX	1686	1821	135	2.32239	1.22294	0.655057	0.399009	0.339158	0.416188	0.479188	-0.780812
		chrIX	1686	1838	152	0.333399	0.259411	0.562404	0.157068	0.133508	0.0452311	-0.0107689	-1.27077
		chrIX	1710	1802	92	0.116832	0.137117	0.460061	-0.100281	-0.085239	0.384363	0.748363	-0.511637
		chrIX	1710	1811	101	0.0997346	0.196411	0.336776	-0.421279	-0.358088	0.129206	0.430206	-0.829794
		chrIX	1710	1821	111	0.410337	0.418763	0.494918	-0.0127384	-0.0108276	0.556371	0.787371	-0.472629
		chrIX	1710	1838	128	7.19514	7.82309	0.479094	-0.0524282	-0.044564	0.314144	0.426144	-0.833856
		chrIX	1710	1857	147	0.071239	0.0444704	0.615672	0.294132	0.250012	0.0771203	0.0561203	-1.20388
		chrIX	1746	1838	92	0.0427434	0.126	0.253305	-0.664126	-0.564507	-0.0867585	0.277242	-0.982758
		chrIX	2215	2352	137	0.12823	0.100058	0.561702	0.155286	0.131993	0.115475	0.164475	-1.09552
		chrIX	2382	2529	147	0.0626903	0.0407646	0.605968	0.268825	0.228501	0.061944	0.040944	-1.21906
		chrIX	2382	2530	148	17.5333	11.3177	0.607719	0.273379	0.232372	0.053883	0.025883	-1.23412
		chrIX	2382	2592	210	0.0911859	0.122294	0.427141	-0.183657	-0.156109	0.21735	-0.24465	-1.50465
		chrIX	2383	2530	147	0.0512921	0.0889409	0.365763	-0.343095	-0.291631	-0.463893	-0.484893	-1.74489
		chrIX	2385	2530	145	0.0284956	0.0370587	0.434687	-0.164454	-0.139786	-0.285371	-0.292371	-1.55237
		chrIX	2397	2530	133	1.16262	1.07841	0.518789	0.0471141	0.040047	0.208948	0.285948	-0.974052
		chrIX	2437	2530	93	0.210867	0.407646	0.340926	-0.409936	-0.348446	0.146231	0.503231	-0.756769
		chrIX	2437	2592	155	0.900461	0.718939	0.556046	0.140952	0.11981	0.0828814	0.00588138	-1.25412
		chrIX	2558	2688	130	0.39039	0.444704	0.46748	-0.0816061	-0.0693652	0.209137	0.307137	-0.952863
		chrIX	2879	3032	153	0.823523	0.685586	0.545702	0.114808	0.0975872	0.0298053	-0.0331947	-1.29319
		chrIX	3324	3468	144	0.0997346	0.0667057	0.599222	0.251333	0.213633	0.0936214	0.0936214	-1.16638
		chrIX	3531	3658	127	0.567063	1.1377	0.332634	-0.432652	-0.367754	0.0358811	0.154881	-1.10512
		chrIX	4088	4243	155	0.0883364	0.196411	0.310227	-0.495207	-0.420926	-0.451391	-0.528391	-1.78839
		chrIX	4805	4968	163	0.213717	0.329822	0.393195	-0.271001	-0.230351	-0.15874	-0.29174	-1.55174
		chrIX	5216	5367	151	0.205168	0.118588	0.633713	0.341702	0.290447	0.138096	0.0890956	-1.1709
		chrIX	5429	5588	159	0.530018	0.470645	0.529667	0.0744321	0.0632673	0.0887347	-0.0162653	-1.27627
		chrIX	9290	9441	151	0.589859	0.470645	0.556206	0.141357	0.120154	-0.0317924	-0.0807924	-1.34079
		chrIX	10228	10371	143	0.102584	0.0592939	0.633713	0.341702	0.290447	0.180071	0.187071	-1.07293
		chrIX	11460	11611	151	0.319151	0.289058	0.524739	0.0620513	0.0527436	-0.0950683	-0.144068	-1.40407
		chrIX	12345	12490	145	0.236514	0.137117	0.633014	0.339847	0.28887	0.140067	0.133067	-1.12693
		chrIX	12910	13059	149	0.0683895	0.055588	0.551628	0.129775	0.110309	-0.0655442	-0.100544	-1.36054
		chrIX	14208	14357	149	0.122531	0.055588	0.687917	0.489953	0.41646	0.249258	0.214258	-1.04574
		chrIX	16078	16185	107	0.168124	1.61576	0.0942461	-1.31505	-1.11779	-0.554621	-0.295621	-1.55562
		chrIX	25656	25806	150	1.46752	1.36376	0.518324	0.0459489	0.0390565	-0.132894	-0.174894	-1.43489
		chrIX	32330	32492	162	0.0769381	0.055588	0.58055	0.203302	0.172807	0.235027	0.109027	-1.15097
		chrIX	33763	33917	154	0.188071	0.211235	0.470995	-0.0727685	-0.0618532	-0.117264	-0.187264	-1.44726
		chrIX	35803	35935	132	0.373292	0.300175	0.554284	0.136492	0.116018	0.321261	0.405261	-0.854739
		chrIX	41284	41431	147	0.723788	0.485469	0.59854	0.249569	0.212134	0.0370463	0.0160463	-1.24395
		chrIX	48410	48570	160	0.706691	0.407646	0.634181	0.342947	0.291505	0.356835	0.244835	-1.01517
		chrIX	55336	55486	150	0.199469	0.0741174	0.72909	0.610063	0.518553	0.357632	0.315632	-0.944368
		chrIX	55497	55655	158	10.2698	9.63156	0.516036	0.0402061	0.0341752	0.0514194	-0.0465806	-1.30658
		chrIX	55498	55655	157	0.0313452	0.0370587	0.458237	-0.104877	-0.0891453	-0.0786138	-0.169614	-1.42961
		chrIX	55500	55655	155	0.0341947	0.0629998	0.351817	-0.380418	-0.323356	-0.352362	-0.429362	-1.68936
		chrIX	56537	56665	128	0.173823	0.622586	0.218259	-0.778088	-0.661375	-0.31085	-0.19885	-1.45885
		chrIX	56786	56893	107	0.985948	3.45016	0.222255	-0.7646	-0.64991	-0.0807633	0.178237	-1.08176
		chrIX	56786	56905	119	1.19112	4.75463	0.200331	-0.84044	-0.714374	-0.198552	-0.0235521	-1.28355
		chrIX	56791	56905	114	0.0541417	0.148235	0.267529	-0.620302	-0.527257	0.0420552	0.252055	-1.00794
		chrIX	59003	59166	163	0.0598408	0.085235	0.412479	-0.221172	-0.187996	-0.097248	-0.230248	-1.49025
		chrIX	59003	59166	163	0.0598408	0.085235	0.412479	-0.221172	-0.187996	-0.097248	-0.230248	-1.49025
		chrIX	59591	59741	150	0.230814	0.140823	0.621074	0.308303	0.262058	0.0989392	0.0569392	-1.20306
		chrIX	60731	60881	150	0.290655	0.274234	0.514535	0.0364408	0.0309747	-0.129779	-0.171779	-1.43178
		chrIX	62677	62823	146	0.413186	0.311293	0.570322	0.177193	0.150614	-0.00387534	-0.0178753	-1.27788
		chrIX	70968	71118	150	0.162425	0.174176	0.482545	-0.0437678	-0.0372027	-0.192228	-0.234228	-1.49423
		chrIX	77046	77204	158	0.869116	0.826409	0.512594	0.0315739	0.0268378	0.0572499	-0.0407501	-1.30075
		chrIX	78123	78268	145	2.42783	1.56017	0.608783	0.276149	0.234727	0.0919624	0.0849624	-1.17504
		chrIX	80413	80548	135	0.119682	0.122294	0.494602	-0.0135301	-0.0115006	0.0470015	0.110001	-1.15
		chrIX	89142	89281	139	0.202319	0.218646	0.480607	-0.0486301	-0.0413355	-0.0894222	-0.0544222	-1.31442
		chrIX	91580	91733	153	0.296354	0.211235	0.583847	0.211745	0.179983	0.113408	0.0504083	-1.20959
		chrIX	93328	93477	149	0.530018	0.222352	0.704465	0.537285	0.456692	0.284259	0.249259	-1.01074
		chrIX	96377	96489	112	0.424585	4.15799	0.0926521	-1.3246	-1.12591	-0.566145	-0.342145	-1.60215
		chrIX	97100	97255	155	0.0427434	0.0741174	0.365763	-0.343095	-0.291631	-0.320091	-0.397091	-1.65709
		chrIX	101159	101314	155	0.156726	0.200117	0.439201	-0.152994	-0.130045	-0.159745	-0.236745	-1.49675
		chrIX	101159	101314	155	0.156726	0.200117	0.439201	-0.152994	-0.130045	-0.159745	-0.236745	-1.49675
		chrIX	109382	109534	152	0.284956	0.226058	0.557629	0.144959	0.123216	0.0437972	-0.0122028	-1.2722
		chrIX	122918	123072	154	0.122531	0.159352	0.434687	-0.164454	-0.139786	-0.182403	-0.252403	-1.5124
		chrIX	123420	123580	160	0.0427434	0.0592939	0.4189	-0.204709	-0.174003	-0.097105	-0.209105	-1.4691
		chrIX	123420	123580	160	0.0427434	0.0592939	0.4189	-0.204709	-0.174003	-0.097105	-0.209105	-1.4691
		chrIX	123668	123818	150	0.102584	0.0963526	0.515662	0.0392694	0.033379	-0.120072	-0.162072	-1.42207
		chrIX	127761	127867	106	0.299204	1.18217	0.201977	-0.834581	-0.709393	-0.187987	0.0780129	-1.18199
		chrIX	127761	127880	119	0.376142	1.42305	0.209061	-0.809683	-0.688231	-0.198622	-0.0236224	-1.28362
		chrIX	129250	129396	146	0.58131	0.266823	0.6854	0.482853	0.410425	0.250406	0.236406	-1.02359
		chrIX	132115	132265	150	0.307753	0.244587	0.55718	0.143822	0.122249	-0.0358791	-0.0778791	-1.33788
		chrIX	140470	140605	135	0.0740886	0.137117	0.350789	-0.383192	-0.325713	-0.289758	-0.226758	-1.48676
		chrIX	140794	140945	151	0.12823	0.126	0.504387	0.010997	0.00934748	-0.136812	-0.185812	-1.44581
		chrIX	145476	145609	133	1.34784	0.993173	0.575751	0.191036	0.16238	0.304865	0.381865	-0.878135
		chrIX	145755	145902	147	0.210867	0.203823	0.508494	0.0212926	0.0180987	-0.154252	-0.175252	-1.43525
		chrIX	149396	149568	172	0.663948	1.09694	0.377053	-0.313229	-0.266245	-0.024252	-0.220252	-1.48025
		chrIX	150158	150305	147	0.470177	0.38541	0.549537	0.124492	0.105819	-0.0621661	-0.0831661	-1.34317
		chrIX	154400	154561	161	0.12823	0.140823	0.476598	-0.058694	-0.0498899	0.0150016	-0.103998	-1.364
		chrIX	157942	158056	114	0.344797	1.10435	0.237931	-0.712974	-0.606028	-0.0385229	0.171477	-1.08852
		chrIX	158500	158651	151	0.478726	0.329822	0.592081	0.232901	0.197966	0.0572804	0.00828036	-1.25172
		chrIX	159528	159680	152	1.9662	1.22664	0.615814	0.294506	0.25033	0.177273	0.121273	-1.13873
		chrIX	160370	160515	145	0.0740886	0.0518822	0.588141	0.222766	0.189351	0.0491747	0.0421747	-1.21783
		chrIX	164945	165092	147	0.666797	0.400234	0.624909	0.318399	0.270639	0.0985425	0.0775425	-1.18246
		chrIX	167654	167783	129	1.6157	2.44587	0.397802	-0.259042	-0.220185	0.0907941	0.195794	-1.06421
		chrIX	170117	170264	147	0.968851	0.596645	0.618878	0.302535	0.257155	0.081088	0.060088	-1.19991
		chrIX	175448	175623	175	0.9717	1.04506	0.481814	-0.0456024	-0.038762	0.290075	0.073075	-1.18693
		chrIX	175932	176081	149	0.435983	0.29647	0.595237	0.241038	0.204882	0.0494757	0.0144757	-1.24552
		chrIX	176147	176286	139	1.22531	0.97835	0.556034	0.140922	0.119784	0.0647994	0.0997994	-1.1602
		chrIX	178557	178730	173	0.889063	0.818997	0.52051	0.0514344	0.0437193	0.351254	0.148254	-1.11175
		chrIX	182864	183017	153	0.108283	0.0778233	0.581835	0.20659	0.175601	0.116675	0.0536754	-1.20632
		chrIX	190132	190312	180	0.0598408	0.148235	0.287592	-0.560434	-0.476369	-0.125577	-0.377577	-1.63758
		chrIX	190978	191126	148	0.316301	0.218646	0.591275	0.230827	0.196203	0.0186547	-0.0093453	-1.26935
		chrIX	192456	192591	135	0.322	0.289058	0.526955	0.0676184	0.0574757	0.0731339	0.136134	-1.12387
		chrIX	192983	193089	106	0.0683895	0.44841	0.132333	-1.11543	-0.948117	-0.413426	-0.147426	-1.40743
		chrIX	192983	193098	115	0.0854868	0.474351	0.152699	-1.02493	-0.871187	-0.322278	-0.119278	-1.37928
		chrIX	193702	193858	156	1.12558	0.97835	0.534989	0.0878162	0.0746437	0.0569609	-0.0270391	-1.28704
		chrIX	196790	196938	148	0.162425	0.085235	0.655839	0.401132	0.340962	0.161937	0.133937	-1.12606
		chrIX	200251	200397	146	0.199469	0.244587	0.449198	-0.127688	-0.108535	-0.279507	-0.293507	-1.55351
		chrIX	205441	205561	120	0.190921	0.607763	0.239044	-0.709381	-0.602973	-0.136781	0.0312194	-1.22878
		chrIX	208655	208802	147	0.51862	0.281646	0.648059	0.380087	0.323074	0.134712	0.113712	-1.14629
		chrIX	212863	213023	160	0.897612	0.837527	0.517314	0.0434139	0.0369018	0.102378	-0.00962176	-1.26962
		chrIX	213578	213684	106	1.15122	2.49405	0.315812	-0.479441	-0.407525	0.143782	0.409782	-0.850218
		chrIX	213578	213686	108	0.0313452	0.0629998	0.33224	-0.433736	-0.368676	0.20713	0.45913	-0.80087
		chrIX	213578	213701	123	1.17972	3.16111	0.271773	-0.60746	-0.516341	-0.0785522	0.0684478	-1.19155
		chrIX	213866	214017	151	0.145328	0.203823	0.416232	-0.211542	-0.179811	-0.333304	-0.382304	-1.6423
		chrIX	213866	214017	151	0.145328	0.203823	0.416232	-0.211542	-0.179811	-0.333304	-0.382304	-1.6423
		chrIX	217876	218011	135	0.105434	0.0592939	0.640049	0.358589	0.304801	0.308414	0.371414	-0.888586
		chrIX	218740	218900	160	2.68999	2.87575	0.483311	-0.0418445	-0.0355678	0.025321	-0.086679	-1.34668
		chrIX	223366	223481	115	0.0683895	0.496587	0.121048	-1.16976	-0.994297	-0.448521	-0.245521	-1.50552
		chrIX	224421	224561	140	0.225115	0.23347	0.490891	-0.0228348	-0.0194096	-0.11367	-0.0856696	-1.34567
		chrIX	236168	236319	151	0.230814	0.0963526	0.705494	0.540269	0.459228	0.300224	0.251224	-1.00878
		chrIX	240288	240448	160	0.541417	0.522528	0.508877	0.0222527	0.0189148	0.084428	-0.027572	-1.28757
		chrIX	241031	241216	185	0.0683895	0.055588	0.551628	0.129775	0.110309	0.48491	0.19791	-1.06209
		chrIX	241349	241481	132	1.84652	1.55276	0.543209	0.108521	0.0922425	0.278591	0.362591	-0.897409
		chrIX	244655	244803	148	1.3222	0.904232	0.593864	0.237497	0.201872	0.0236084	-0.00439159	-1.26439
		chrIX	244820	244976	156	0.481576	0.396528	0.548427	0.121688	0.103435	0.0887564	0.00475643	-1.25524
		chrIX	244822	244983	161	0.435983	0.370587	0.540539	0.101793	0.086524	0.154596	0.0355956	-1.2244
		chrIX	247146	247297	151	0.0313452	0.0741174	0.297216	-0.532424	-0.452561	-0.599433	-0.648433	-1.90843
		chrIX	249643	249773	130	0.510071	0.659645	0.436064	-0.160956	-0.136812	0.138956	0.236956	-1.02304
		chrIX	254780	254919	139	0.142478	0.222352	0.390532	-0.277932	-0.236242	-0.311526	-0.276526	-1.53653
		chrIX	255472	255626	154	1.47322	1.11917	0.568286	0.172013	0.146211	0.111461	0.041461	-1.21854
		chrIX	255629	255772	143	0.700992	0.600351	0.538668	0.0970789	0.0825171	-0.024252	-0.017252	-1.27725
		chrIX	255629	255776	147	1.6271	0.818997	0.665182	0.426648	0.36265	0.173078	0.152078	-1.10792
		chrIX	258137	258291	154	0.0313452	0.0815291	0.2777	-0.589688	-0.501235	-0.540358	-0.610358	-1.87036
		chrIX	258137	258291	154	0.0313452	0.0815291	0.2777	-0.589688	-0.501235	-0.540358	-0.610358	-1.87036
		chrIX	263024	263196	172	0.125381	0.0592939	0.678928	0.464702	0.394997	0.669742	0.473742	-0.786258
		chrIX	265122	265273	151	1.60715	0.848644	0.654432	0.397314	0.337717	0.19735	0.14835	-1.11165
		chrIX	265238	265355	117	0.0569912	1.06729	0.0506912	-1.63819	-1.39246	-0.865675	-0.676675	-1.93667
		chrIX	270073	270226	153	3.63034	2.81276	0.563447	0.159713	0.135756	0.0820629	0.0190629	-1.24094
		chrIX	271691	271837	146	0.381841	0.344646	0.525599	0.0642123	0.0545804	-0.11188	-0.12588	-1.38588
		chrIX	280995	281156	161	0.341947	0.248293	0.579335	0.200194	0.170165	0.245134	0.126134	-1.13387
		chrIX	282582	282731	149	0.0427434	0.0370587	0.535618	0.0893989	0.0759891	-0.0951509	-0.130151	-1.39015
		chrIX	283375	283539	164	0.113982	0.207529	0.354521	-0.373143	-0.317172	-0.210879	-0.350879	-1.61088
		chrIX	285840	285993	153	0.287806	0.27794	0.508719	0.0218569	0.0185783	-0.034651	-0.097651	-1.35765
		chrIX	285840	285993	153	0.287806	0.27794	0.508719	0.0218569	0.0185783	-0.034651	-0.097651	-1.35765
		chrIX	286233	286373	140	0.310602	0.085235	0.784672	0.788068	0.669858	0.568022	0.596022	-0.663978
		chrIX	287987	288121	134	0.287806	0.522528	0.355169	-0.371401	-0.315691	-0.205325	-0.135325	-1.39532
		chrIX	289697	289831	134	1.53876	1.323	0.537698	0.0946369	0.0804414	0.18929	0.25929	-1.00071
		chrIX	289822	289971	149	0.552815	0.444704	0.55419	0.136254	0.115816	-0.0588111	-0.0938111	-1.35381
		chrIX	292476	292604	128	0.347646	0.429881	0.447118	-0.132946	-0.113004	0.208997	0.320997	-0.939003
		chrIX	296896	297052	156	0.136779	0.140823	0.492716	-0.0182594	-0.0155205	-0.0198298	-0.10383	-1.36383
		chrIX	299139	299300	161	0.681045	0.552175	0.55225	0.131347	0.111645	0.175506	0.0565057	-1.20349
		chrIX	301522	301672	150	0.182372	0.137117	0.570824	0.178471	0.151701	-0.00402044	-0.0460204	-1.30602
		chrIX	301692	301851	159	0.757983	0.900526	0.457027	-0.107927	-0.0917381	-0.0444642	-0.149464	-1.40946
		chrIX	301709	301857	148	0.504372	0.322411	0.610042	0.279428	0.237514	0.0681924	0.0401924	-1.21981
		chrIX	306823	306944	121	0.726638	2.4014	0.232298	-0.7313	-0.621605	-0.157457	0.00354282	-1.25646
		chrIX	309339	309491	152	0.652549	0.741174	0.468206	-0.0797807	-0.0678136	-0.136786	-0.192786	-1.45279
		chrIX	309860	310002	142	3.69303	2.60523	0.586358	0.218185	0.185457	0.0793834	0.0933834	-1.16662
		chrIX	314424	314578	154	0.336248	0.21494	0.610042	0.279428	0.237514	0.203602	0.133602	-1.1264
		chrIX	320445	320583	138	0.210867	0.255705	0.45195	-0.120736	-0.102626	-0.134205	-0.0922051	-1.35221
		chrIX	331176	331345	169	0.122531	0.185293	0.398055	-0.258385	-0.219627	0.00719321	-0.167807	-1.42781
		chrIX	332149	332296	147	0.0683895	0.0481763	0.586703	0.219071	0.186211	0.00108687	-0.0199131	-1.27991
		chrIX	333705	333871	166	0.213717	0.44841	0.322773	-0.459957	-0.390964	-0.230485	-0.384485	-1.64448
		chrIX	338938	339077	139	0.13108	0.0592939	0.688539	0.491714	0.417957	0.329587	0.364587	-0.895413
		chrIX	339456	339607	151	0.367593	0.188999	0.660435	0.413651	0.351603	0.217905	0.168905	-1.0911
		chrIX	343521	343669	148	0.612656	0.400234	0.604859	0.265945	0.226053	0.0537845	0.0257845	-1.23422
		chrIX	345865	346018	153	0.170974	0.0407646	0.807477	0.868635	0.73834	0.684673	0.621673	-0.638327
		chrIX	346400	346566	166	0.245062	0.163058	0.600465	0.254552	0.216369	0.384383	0.230383	-1.02962
		chrIX	352082	352233	151	0.0997346	0.148235	0.402205	-0.247643	-0.210496	-0.338801	-0.387801	-1.6478
		chrIX	360987	361138	151	5.26599	3.43164	0.605451	0.267483	0.227361	0.0982965	0.0492965	-1.2107
		chrIX	361485	361638	153	1.19112	0.63741	0.651408	0.389124	0.330756	0.280457	0.217457	-1.04254
		chrIX	364237	364386	149	0.0826373	0.0518822	0.614315	0.290582	0.246995	0.0780832	0.0430832	-1.21692
		chrIX	365450	365589	139	1.2709	1.05617	0.546138	0.115909	0.0985224	0.00736103	0.042361	-1.21764
		chrIX	371073	371217	144	0.829222	0.559586	0.597075	0.245782	0.208915	0.0805387	0.0805387	-1.17946
		chrIX	377621	377774	153	0.0683895	0.0778233	0.467739	-0.0809536	-0.0688105	-0.121312	-0.184312	-1.44431
		chrIX	378406	378536	130	0.225115	0.322411	0.41115	-0.224588	-0.1909	0.0572064	0.155206	-1.10479
		chrIX	380201	380307	106	0.0370443	0.270528	0.120441	-1.17279	-0.996868	-0.44737	-0.18137	-1.44137
		chrIX	380201	380310	109	0.0398938	0.307587	0.114809	-1.20134	-1.02114	-0.447718	-0.202718	-1.46272
		chrIX	381638	381781	143	0.0769381	0.0963526	0.443983	-0.140879	-0.119747	-0.237054	-0.230054	-1.49005
		chrIX	382286	382451	165	0.0997346	0.218646	0.313256	-0.486643	-0.413647	-0.296197	-0.443197	-1.7032
		chrIX	386066	386219	153	0.273558	0.188999	0.591403	0.231156	0.196483	0.159674	0.0966739	-1.16333
		chrIX	386767	386910	143	2.01464	1.91593	0.512556	0.0314785	0.0267567	-0.095305	-0.088305	-1.34831
		chrIX	387904	388014	110	0.373292	2.11605	0.149956	-1.03662	-0.881128	-0.30924	-0.07124	-1.33124
		chrIX	388900	389051	151	0.190921	0.263117	0.420495	-0.200626	-0.170533	-0.280891	-0.329891	-1.58989
		chrIX	390177	390342	165	3.17156	3.77628	0.456481	-0.109302	-0.0929068	0.0552955	-0.0917045	-1.3517
		chrIX	390386	390532	146	0.547116	0.400234	0.577522	0.195559	0.166225	-0.00342368	-0.0174237	-1.27742
		chrIX	392788	392939	151	3.17441	1.65282	0.657605	0.405936	0.345046	0.229726	0.180726	-1.07927
		chrIX	396135	396302	167	0.25931	0.333528	0.437404	-0.157554	-0.133921	0.0702937	-0.0907063	-1.35071
		chrIX	396795	396922	127	0.0740886	0.181588	0.289775	-0.554042	-0.470936	-0.0985455	0.0204545	-1.23955
		chrIX	405278	405390	112	2.6045	21.1753	0.109525	-1.22906	-1.0447	-0.474252	-0.250252	-1.51025
		chrIX	407378	407518	140	1.13982	0.741174	0.605968	0.268825	0.228501	0.115642	0.143642	-1.11636
		chrIX	407520	407679	159	0.0512921	0.0704115	0.421451	-0.198183	-0.168456	-0.107422	-0.212422	-1.47242
		chrIX	409036	409181	145	2.64154	1.70841	0.607258	0.27218	0.231353	0.0828022	0.0758022	-1.1842
		chrIX	420519	420625	106	3.5363	29.8582	0.105895	-1.24866	-1.06136	-0.499833	-0.233833	-1.49383
		chrIX	425922	426069	147	0.763682	0.678174	0.529652	0.0743953	0.063236	-0.124452	-0.145452	-1.40545
		chrIX	433552	433722	170	0.678195	1.06729	0.388542	-0.28312	-0.240652	-0.00834017	-0.19034	-1.45034
		chrIX	438504	438651	147	0.473027	0.44841	0.513358	0.0334894	0.028466	-0.152835	-0.173835	-1.43384
		chrIX	438570	438711	141	0.0968851	0.0815291	0.543034	0.108082	0.0918693	-0.0238015	-0.00280148	-1.2628
		chrIX	439579	439688	109	1.98899	7.35615	0.212837	-0.796616	-0.677123	-0.0929323	0.152068	-1.10793
		chrIX	439796	439887	91	0.170974	0.600351	0.221662	-0.766591	-0.651602	-0.197286	0.173714	-1.08629
		chrV	1165	1320	155	0.547116	0.518822	0.513272	0.0332737	0.0282826	-0.068729	-0.145729	-1.40573
		chrV	1854	1981	127	0.265009	0.166764	0.613769	0.289157	0.245783	0.646235	0.765235	-0.494765
		chrV	3000	3144	144	0.0911859	0.0370587	0.711031	0.5564	0.47294	0.30053	0.30053	-0.95947
		chrV	3648	3785	137	0.151027	0.163058	0.480847	-0.0480288	-0.0408244	-0.08518	-0.03618	-1.29618
		chrV	3764	3919	155	0.0626903	0.185293	0.2528	-0.665704	-0.565849	-0.666651	-0.743651	-2.00365
		chrV	4024	4184	160	0.587009	0.492881	0.543583	0.109464	0.093044	0.0895435	-0.0224565	-1.28246
		chrV	4831	4982	151	0.236514	0.159352	0.597459	0.246775	0.209758	0.0984659	0.0494659	-1.21053
		chrV	7115	7272	157	0.173823	0.237176	0.422929	-0.194407	-0.165246	-0.214807	-0.305807	-1.56581
		chrV	9760	9930	170	0.071239	0.0370587	0.657807	0.406486	0.345513	0.743887	0.561887	-0.698113
		chrV	11061	11170	109	0.32485	2.49034	0.115392	-1.19834	-1.01859	-0.535231	-0.290231	-1.55023
		chrV	23046	23205	159	0.236514	0.177882	0.570744	0.178268	0.151528	0.141429	0.036429	-1.22357
		chrV	26697	26869	172	0.116832	0.159352	0.423022	-0.194169	-0.165044	0.306567	0.110567	-1.14943
		chrV	26697	26869	172	0.116832	0.159352	0.423022	-0.194169	-0.165044	0.306567	0.110567	-1.14943
		chrV	27053	27184	131	7.54564	7.01151	0.518346	0.0460029	0.0391024	0.263834	0.354834	-0.905166
		chrV	28903	29024	121	0.866266	2.18646	0.283768	-0.571685	-0.485932	0.0165099	0.17751	-1.08249
		chrV	32832	32992	160	0.12823	0.188999	0.404219	-0.242442	-0.206075	-0.202941	-0.314941	-1.57494
		chrV	41648	41754	106	0.071239	0.926467	0.0714028	-1.46542	-1.24561	-0.786909	-0.520909	-1.78091
		chrV	41648	41774	126	0.0313452	0.0592939	0.345824	-0.39662	-0.337127	0.0863509	0.212351	-1.04765
		chrV	41648	41782	134	0.0284956	0.192705	0.128822	-1.13198	-0.962179	-0.897017	-0.827017	-2.08702
		chrV	41648	41785	137	0.0370443	0.0444704	0.454449	-0.114429	-0.0972643	-0.151538	-0.102538	-1.36254
		chrV	41648	41795	147	0.0370443	0.0407646	0.476093	-0.0599607	-0.0509666	-0.226225	-0.247225	-1.50723
		chrV	41648	41795	147	0.0370443	0.0407646	0.476093	-0.0599607	-0.0509666	-0.226225	-0.247225	-1.50723
		chrV	41648	41797	149	0.0997346	0.055588	0.642112	0.364111	0.309494	0.153812	0.118812	-1.14119
		chrV	41648	41797	149	0.0997346	0.055588	0.642112	0.364111	0.309494	0.153812	0.118812	-1.14119
		chrV	41648	41798	150	0.153876	0.100058	0.605968	0.268825	0.228501	0.0964583	0.0544583	-1.20554
		chrV	41648	41798	150	0.153876	0.100058	0.605968	0.268825	0.228501	0.0964583	0.0544583	-1.20554
		chrV	41648	41799	151	0.0769381	0.0444704	0.633713	0.341702	0.290447	0.179985	0.130985	-1.12901
		chrV	41648	41799	151	0.0769381	0.0444704	0.633713	0.341702	0.290447	0.179985	0.130985	-1.12901
		chrV	41648	41800	152	0.0313452	0.0481763	0.394172	-0.268461	-0.228192	-0.328918	-0.384918	-1.64492
		chrV	41648	41800	152	0.0313452	0.0481763	0.394172	-0.268461	-0.228192	-0.328918	-0.384918	-1.64492
		chrV	41648	41801	153	0.0769381	0.10747	0.417216	-0.209021	-0.177667	-0.322272	-0.385272	-1.64527
		chrV	41648	41801	153	0.0769381	0.10747	0.417216	-0.209021	-0.177667	-0.322272	-0.385272	-1.64527
		chrV	41648	41802	154	47.4537	27.7347	0.631131	0.334849	0.284622	0.173558	0.103558	-1.15644
		chrV	41648	41802	154	47.4537	27.7347	0.631131	0.334849	0.284622	0.173558	0.103558	-1.15644
		chrV	41649	41802	153	0.0512921	0.0815291	0.386174	-0.289305	-0.245909	-0.390591	-0.453591	-1.71359
		chrV	41649	41802	153	0.0512921	0.0815291	0.386174	-0.289305	-0.245909	-0.390591	-0.453591	-1.71359
		chrV	41650	41802	152	0.045593	0.0889409	0.338896	-0.415478	-0.353157	-0.465226	-0.521226	-1.78123
		chrV	41650	41802	152	0.045593	0.0889409	0.338896	-0.415478	-0.353157	-0.465226	-0.521226	-1.78123
		chrV	41651	41802	151	0.0769381	0.0926467	0.453685	-0.116356	-0.0989028	-0.209929	-0.258929	-1.51893
		chrV	41651	41802	151	0.0769381	0.0926467	0.453685	-0.116356	-0.0989028	-0.209929	-0.258929	-1.51893
		chrV	41652	41802	150	0.0968851	0.0778233	0.554553	0.137174	0.116598	-0.007939	-0.049939	-1.30994
		chrV	41652	41802	150	0.0968851	0.0778233	0.554553	0.137174	0.116598	-0.007939	-0.049939	-1.30994
		chrV	41653	41802	149	0.0655399	0.0815291	0.44564	-0.136684	-0.116181	-0.262834	-0.297834	-1.55783
		chrV	41653	41802	149	0.0655399	0.0815291	0.44564	-0.136684	-0.116181	-0.262834	-0.297834	-1.55783
		chrV	41654	41802	148	0.0769381	0.100058	0.434687	-0.164454	-0.139786	-0.327267	-0.355267	-1.61527
		chrV	41654	41802	148	0.0769381	0.100058	0.434687	-0.164454	-0.139786	-0.327267	-0.355267	-1.61527
		chrV	41658	41802	144	0.0284956	0.0629998	0.311443	-0.491764	-0.417999	-0.597622	-0.597622	-1.85762
		chrV	41658	41802	144	0.0284956	0.0629998	0.311443	-0.491764	-0.417999	-0.597622	-0.597622	-1.85762
		chrV	42773	42909	136	0.045593	0.0407646	0.527956	0.0701325	0.0596126	0.0385469	0.0945469	-1.16545
		chrV	44013	44174	161	0.119682	0.085235	0.58405	0.212266	0.180426	0.191152	0.0721518	-1.18785
		chrV	51922	52070	148	0.233664	0.114882	0.670396	0.441008	0.374857	0.191078	0.163078	-1.09692
		chrV	56549	56680	131	2.74128	3.26117	0.456694	-0.108767	-0.092452	0.11041	0.20141	-1.05859
		chrV	58655	58795	140	1.0002	0.600351	0.624909	0.318399	0.270639	0.163878	0.191878	-1.06812
		chrV	63504	63668	164	0.0940355	0.118588	0.442263	-0.145233	-0.123448	0.021093	-0.118907	-1.37891
		chrV	64024	64155	131	0.162425	0.314999	0.340211	-0.411887	-0.350104	-0.167309	-0.0763092	-1.33631
		chrV	65475	65628	153	0.530018	0.348352	0.603411	0.262186	0.222859	0.0856604	0.0226604	-1.23734
		chrV	69437	69601	164	1.34784	1.134	0.543082	0.108202	0.0919715	0.240351	0.100351	-1.15965
		chrV	71549	71648	99	0.367593	2.1494	0.146044	-1.05355	-0.895518	-0.434388	-0.119388	-1.37939
		chrV	72028	72188	160	0.0997346	0.10747	0.481333	-0.0468072	-0.0397861	-0.0376971	-0.149697	-1.4097
		chrV	78159	78308	149	0.0769381	0.0407646	0.653665	0.395234	0.335949	0.190858	0.155858	-1.10414
		chrV	78159	78308	149	0.0769381	0.0407646	0.653665	0.395234	0.335949	0.190858	0.155858	-1.10414
		chrV	78447	78544	97	0.133929	0.485469	0.216225	-0.785006	-0.667255	-0.222852	0.106148	-1.15385
		chrV	78782	78922	140	0.125381	0.0815291	0.605968	0.268825	0.228501	0.124749	0.152749	-1.10725
		chrV	79095	79249	154	0.524319	0.322411	0.619228	0.303455	0.257937	0.153994	0.0839939	-1.17601
		chrV	83616	83770	154	2.20556	1.35635	0.619207	0.3034	0.25789	0.160306	0.0903063	-1.16969
		chrV	84397	84539	142	0.624054	0.318705	0.661944	0.417776	0.355109	0.201991	0.215991	-1.04401
		chrV	87005	87158	153	0.270708	0.118588	0.695379	0.511155	0.434482	0.320578	0.257578	-1.00242
		chrV	92533	92664	131	2.02319	2.70158	0.428209	-0.180936	-0.153795	0.00710884	0.0981088	-1.16189
		chrV	94783	94926	143	1.09708	0.592939	0.649153	0.383034	0.325579	0.161088	0.168088	-1.09191
		chrV	96167	96341	174	0.26216	0.251999	0.509881	0.0247696	0.0210542	0.504189	0.294189	-0.965811
		chrV	105359	105516	157	0.0968851	0.166764	0.367477	-0.338543	-0.287761	-0.325055	-0.416055	-1.67605
		chrV	105504	105653	149	0.190921	0.0592939	0.763028	0.716076	0.608664	0.450475	0.415475	-0.844525
		chrV	106502	106638	136	0.0541417	0.0667057	0.448017	-0.130673	-0.111072	-0.135012	-0.0790124	-1.33901
		chrV	112707	112854	147	0.0968851	0.055588	0.635424	0.346254	0.294316	0.120588	0.0995879	-1.16041
		chrV	114004	114167	163	1.17972	1.47864	0.443777	-0.141401	-0.120191	0.0122905	-0.120709	-1.38071
		chrV	116119	116272	153	6.59103	5.24751	0.556744	0.142718	0.12131	0.019073	-0.043927	-1.30393
		chrV	116657	116785	128	0.287806	0.870879	0.24839	-0.679565	-0.57763	-0.196624	-0.0846243	-1.34462
		chrV	119860	120019	159	0.045593	0.0444704	0.506232	0.0156217	0.0132785	-0.000154346	-0.105154	-1.36515
		chrV	121418	121572	154	0.492974	0.329822	0.599145	0.251134	0.213464	0.118194	0.0481941	-1.21181
		chrV	127589	127741	152	0.0997346	0.0629998	0.612867	0.286801	0.24378	0.120464	0.0644643	-1.19554
		chrV	129771	129919	148	0.284956	0.166764	0.630824	0.334037	0.283932	0.0911192	0.0631192	-1.19688
		chrV	132213	132348	135	0.438832	0.600351	0.422286	-0.196049	-0.166642	-0.158209	-0.0952093	-1.35521
		chrV	134881	135033	152	0.242213	0.274234	0.468998	-0.0777887	-0.0661204	-0.182693	-0.238693	-1.49869
		chrV	137057	137219	162	0.492974	0.470645	0.511586	0.0290453	0.0246885	0.0747867	-0.0512133	-1.31121
		chrV	137099	137245	146	0.236514	0.151941	0.608858	0.276344	0.234893	0.0363722	0.0223722	-1.23763
		chrV	143216	143369	153	0.310602	0.118588	0.723694	0.59385	0.504773	0.400696	0.337696	-0.922304
		chrV	146039	146192	153	0.159575	0.103764	0.605968	0.268825	0.228501	0.12044	0.0574402	-1.20256
		chrV	147368	147525	157	0.447381	0.51141	0.46661	-0.0837955	-0.0712262	-0.101077	-0.192077	-1.45208
		chrV	147862	148011	149	0.125381	0.0963526	0.565457	0.16482	0.140097	-0.0120106	-0.0470106	-1.30701
		chrV	150905	151028	123	0.142478	0.770821	0.156004	-1.01102	-0.859366	-0.366539	-0.219539	-1.47954
		chrV	154668	154823	155	0.227965	0.274234	0.453933	-0.11573	-0.0983708	-0.192105	-0.269105	-1.5291
		chrV	154964	155109	145	0.284956	0.370587	0.434687	-0.164454	-0.139786	-0.338099	-0.345099	-1.6051
		chrV	156735	156886	151	0.0683895	0.114882	0.373159	-0.323497	-0.274972	-0.384406	-0.433406	-1.69341
		chrV	157741	157900	159	0.125381	0.0444704	0.73818	0.637744	0.542083	0.544874	0.439874	-0.820126
		chrV	158361	158517	156	0.113982	0.126	0.474962	-0.0628012	-0.053381	-0.113692	-0.197692	-1.45769
		chrV	158999	159169	170	0.0740886	0.159352	0.317376	-0.475049	-0.403792	0.00883174	-0.173168	-1.43317
		chrV	161114	161267	153	1.09138	0.885703	0.552016	0.130756	0.111142	-0.020701	-0.083701	-1.3437
		chrV	162828	162978	150	0.190921	0.174176	0.522932	0.0575134	0.0488864	-0.0855412	-0.127541	-1.38754
		chrV	162990	163135	145	7.7508	4.15428	0.65105	0.388157	0.329933	0.134311	0.127311	-1.13269
		chrV	163162	163326	164	0.743735	0.685586	0.520342	0.051011	0.0433594	0.190218	0.0502176	-1.20978
		chrV	164105	164236	131	0.0968851	0.0629998	0.605968	0.268825	0.228501	0.390321	0.481321	-0.778679
		chrV	165644	165751	107	0.0940355	0.155647	0.376621	-0.314367	-0.267212	0.180258	0.439258	-0.820742
		chrV	165645	165751	106	1.22816	3.73552	0.24743	-0.682601	-0.580211	-0.137996	0.128004	-1.132
		chrV	165645	165753	108	0.0313452	0.163058	0.161238	-0.989384	-0.840976	-0.373563	-0.121563	-1.38156
		chrV	165645	165770	125	1.5986	4.11722	0.27968	-0.583792	-0.496223	-0.0210631	0.111937	-1.14806
		chrV	169801	169967	166	0.0512921	0.155647	0.247861	-0.681235	-0.57905	-0.380645	-0.534645	-1.79465
		chrV	170735	170894	159	0.0398938	0.0481763	0.452978	-0.118141	-0.10042	-0.0917635	-0.196763	-1.45676
		chrV	175783	175962	179	0.683895	1.73805	0.282374	-0.575804	-0.489433	-0.0111906	-0.256191	-1.51619
		chrV	177369	177538	169	0.0797877	0.133411	0.37424	-0.320643	-0.272547	0.0284697	-0.14653	-1.40653
		chrV	177369	177538	169	0.0797877	0.133411	0.37424	-0.320643	-0.272547	0.0284697	-0.14653	-1.40653
		chrV	177766	177914	148	0.159575	0.159352	0.50035	0.000876343	0.000744891	-0.194334	-0.222334	-1.48233
		chrV	179498	179607	109	0.0341947	0.815291	0.0402534	-1.74775	-1.48559	-1.00061	-0.75561	-2.01561
		chrV	179498	179665	167	0.0341947	0.166764	0.170158	-0.953542	-0.81051	-0.583174	-0.744174	-2.00417
		chrV	179498	179665	167	0.0341947	0.166764	0.170158	-0.953542	-0.81051	-0.583174	-0.744174	-2.00417
		chrV	179498	179666	168	0.0398938	0.0963526	0.292806	-0.545204	-0.463424	-0.210577	-0.378577	-1.63858
		chrV	179498	179666	168	0.0398938	0.0963526	0.292806	-0.545204	-0.463424	-0.210577	-0.378577	-1.63858
		chrV	179498	179667	169	0.0854868	0.255705	0.250554	-0.672749	-0.571837	-0.245425	-0.420425	-1.68043
		chrV	179498	179667	169	0.0854868	0.255705	0.250554	-0.672749	-0.571837	-0.245425	-0.420425	-1.68043
		chrV	179498	179669	171	0.0341947	0.144529	0.191327	-0.873015	-0.742063	-0.310838	-0.499838	-1.75984
		chrV	179498	179669	171	0.0341947	0.144529	0.191327	-0.873015	-0.742063	-0.310838	-0.499838	-1.75984
		chrV	179498	179670	172	15.4817	30.5771	0.336128	-0.423053	-0.359595	0.113381	-0.0826187	-1.34262
		chrV	179498	179670	172	15.4817	30.5771	0.336128	-0.423053	-0.359595	0.113381	-0.0826187	-1.34262
		chrV	179499	179670	171	0.0598408	0.140823	0.298214	-0.529544	-0.450112	0.00390743	-0.185093	-1.44509
		chrV	179499	179670	171	0.0598408	0.140823	0.298214	-0.529544	-0.450112	0.00390743	-0.185093	-1.44509
		chrV	179502	179670	168	0.0313452	0.118588	0.209061	-0.809683	-0.688231	-0.413093	-0.581093	-1.84109
		chrV	179502	179670	168	0.0313452	0.118588	0.209061	-0.809683	-0.688231	-0.413093	-0.581093	-1.84109
		chrV	180478	180630	152	1.02299	0.785644	0.565615	0.165221	0.140438	0.0266044	-0.0293956	-1.2894
		chrV	180478	180630	152	1.02299	0.785644	0.565615	0.165221	0.140438	0.0266044	-0.0293956	-1.2894
		chrV	182865	183029	164	0.284956	0.478057	0.373461	-0.322699	-0.274294	-0.109791	-0.249791	-1.50979
		chrV	186698	186836	138	9.15564	5.9961	0.604263	0.264398	0.224738	0.167259	0.209259	-1.05074
		chrV	189568	189720	152	0.19662	0.0963526	0.67112	0.443009	0.376558	0.268755	0.212755	-1.04724
		chrV	190625	190773	148	1.01444	0.767115	0.569414	0.174881	0.148649	-0.0336815	-0.0616815	-1.32168
		chrV	193660	193792	132	0.219416	0.0815291	0.72909	0.610063	0.518553	0.623434	0.707434	-0.552566
		chrV	194009	194135	126	0.0683895	0.0926467	0.424684	-0.189926	-0.161437	0.248227	0.374227	-0.885773
		chrV	194030	194163	133	9.19268	8.76068	0.512031	0.0301627	0.0256383	0.0882552	0.165255	-1.09474
		chrV	195885	196040	155	0.316301	0.177882	0.640049	0.358589	0.304801	0.233114	0.156114	-1.10389
		chrV	198265	198403	138	0.0940355	0.0444704	0.678928	0.464702	0.394997	0.327237	0.369237	-0.890763
		chrV	201379	201531	152	10.6802	8.53091	0.555938	0.140677	0.119576	0.00493926	-0.0510607	-1.31106
		chrV	201380	201531	151	0.0569912	0.0518822	0.523463	0.0588475	0.0500204	-0.0568034	-0.105803	-1.3658
		chrV	201382	201531	149	0.0883364	0.0667057	0.569758	0.175757	0.149394	0.00345177	-0.0315482	-1.29155
		chrV	201383	201531	148	0.045593	0.0407646	0.527956	0.0701325	0.0596126	-0.114499	-0.142499	-1.4025
		chrV	206462	206572	110	0.0883364	0.537351	0.141183	-1.07502	-0.913767	-0.416113	-0.178113	-1.43811
		chrV	207496	207646	150	0.105434	0.122294	0.462982	-0.0929235	-0.078985	-0.211061	-0.253061	-1.51306
		chrV	212628	212767	139	0.113982	0.0815291	0.582996	0.209564	0.178129	0.087574	0.122574	-1.13743
		chrV	213547	213709	162	2.54181	3.0314	0.456076	-0.110324	-0.0937755	-0.0312674	-0.157267	-1.41727
		chrV	215300	215450	150	0.0655399	0.0704115	0.482083	-0.0449259	-0.038187	-0.162002	-0.204002	-1.464
		chrV	220704	220853	149	0.0883364	0.122294	0.419391	-0.203451	-0.172934	-0.324077	-0.359077	-1.61908
		chrV	226712	226861	149	0.173823	0.122294	0.587009	0.219857	0.186878	0.0378301	0.0028301	-1.25717
		chrV	227455	227599	144	0.0854868	0.0592939	0.590457	0.228721	0.194413	0.0102157	0.0102157	-1.24978
		chrV	234231	234385	154	0.997346	0.541057	0.6483	0.380734	0.323624	0.218628	0.148628	-1.11137
		chrV	238011	238157	146	0.424585	0.274234	0.607574	0.273003	0.232052	0.0405634	0.0265634	-1.23344
		chrV	239144	239298	154	0.0683895	0.0481763	0.586703	0.219071	0.186211	0.0820894	0.0120894	-1.24791
		chrV	250567	250727	160	0.122531	0.0815291	0.600465	0.254552	0.216369	0.208965	0.0969647	-1.16304
		chrV	250628	250757	129	1.47322	2.24576	0.396136	-0.263361	-0.223857	0.0829963	0.187996	-1.072
		chrV	253010	253142	132	0.0541417	0.055588	0.493409	-0.0165212	-0.014043	0.07599	0.15999	-1.10001
		chrV	255896	256035	139	0.549965	0.581822	0.485927	-0.0352843	-0.0299916	-0.127553	-0.0925525	-1.35255
		chrV	258267	258412	145	0.0997346	0.0629998	0.612867	0.286801	0.24378	0.0417101	0.0347101	-1.22529
		chrV	263170	263306	136	0.119682	0.133411	0.472876	-0.0680421	-0.0578358	-0.0881387	-0.0321387	-1.29214
		chrV	268138	268266	128	0.159575	0.337234	0.3212	-0.464345	-0.394693	-0.0225593	0.0894407	-1.17056
		chrV	271754	271916	162	1.29655	1.20811	0.517654	0.0442674	0.0376273	0.114984	-0.0110155	-1.27102
		chrV	273268	273395	127	0.353346	0.626292	0.36069	-0.356615	-0.303123	0.0902433	0.209243	-1.05076
		chrV	274395	274545	150	0.0854868	0.0518822	0.622315	0.311567	0.264832	0.136319	0.0943189	-1.16568
		chrV	279045	279197	152	0.51862	0.552175	0.484332	-0.0392841	-0.0333915	-0.1499	-0.2059	-1.4659
		chrV	282333	282495	162	0.122531	0.181588	0.402906	-0.245834	-0.208959	-0.126285	-0.252285	-1.51229
		chrV	286305	286436	131	0.116832	0.0815291	0.588986	0.224938	0.191197	0.343301	0.434301	-0.825699
		chrV	293237	293387	150	0.575611	0.626292	0.478916	-0.0528732	-0.0449422	-0.177896	-0.219896	-1.4799
		chrV	293855	294005	150	0.290655	0.196411	0.596747	0.244935	0.208195	0.0738308	0.0318308	-1.22817
		chrV	298879	299018	139	0.527169	0.470645	0.528324	0.0710564	0.0603979	-0.0433455	-0.00834553	-1.26835
		chrV	299205	299328	123	0.0398938	0.389116	0.0929905	-1.32256	-1.12418	-0.635546	-0.488546	-1.74855
		chrV	299678	299831	153	0.6497	0.481763	0.574212	0.187109	0.159042	0.0293465	-0.0336535	-1.29365
		chrV	301505	301647	142	0.125381	0.0889409	0.585012	0.214732	0.182522	0.0211001	0.0351001	-1.2249
		chrV	314667	314817	150	0.227965	0.0926467	0.711031	0.5564	0.47294	0.326464	0.284464	-0.975536
		chrV	315905	316063	158	0.0854868	0.0667057	0.561702	0.155286	0.131993	0.120303	0.0223029	-1.2377
		chrV	320077	320234	157	0.0826373	0.0370587	0.690393	0.496965	0.42242	0.393608	0.302608	-0.957392
		chrV	321656	321815	159	0.0968851	0.148235	0.395256	-0.265646	-0.225799	-0.23097	-0.33597	-1.59597
		chrV	321656	321815	159	0.0968851	0.148235	0.395256	-0.265646	-0.225799	-0.23097	-0.33597	-1.59597
		chrV	323513	323661	148	0.852019	0.40394	0.678381	0.463177	0.3937	0.21265	0.18465	-1.07535
		chrV	324743	324895	152	0.632602	0.607763	0.510013	0.0251018	0.0213365	-0.0943588	-0.150359	-1.41036
		chrV	324904	325052	148	0.629753	0.381705	0.622619	0.312367	0.265512	0.0910738	0.0630738	-1.19693
		chrV	325348	325499	151	0.302053	0.322411	0.4837	-0.0408688	-0.0347385	-0.136431	-0.185431	-1.44543
		chrV	328966	329128	162	0.0740886	0.0704115	0.512723	0.0318981	0.0271134	0.112898	-0.0131023	-1.2731
		chrV	331009	331174	165	0.142478	0.188999	0.429827	-0.176814	-0.150292	0.0581865	-0.0888135	-1.34881
		chrV	333088	333236	148	0.071239	0.0963526	0.425075	-0.188927	-0.160588	-0.334644	-0.362644	-1.62264
		chrV	340240	340377	137	0.937505	0.763409	0.551177	0.128636	0.109341	0.0519015	0.100902	-1.1591
		chrV	340798	340946	148	0.179522	0.163058	0.524029	0.0602694	0.051229	-0.12541	-0.15341	-1.41341
		chrV	341934	342080	146	0.148177	0.0815291	0.645072	0.37205	0.316243	0.125567	0.111567	-1.14843
		chrV	349486	349586	100	9.99341	28.4611	0.259876	-0.643727	-0.547168	-0.0883024	0.219698	-1.0403
		chrV	351515	351672	157	0.125381	0.174176	0.418554	-0.205593	-0.174754	-0.201706	-0.292706	-1.55271
		chrV	352323	352478	155	0.113982	0.129705	0.467739	-0.0809536	-0.0688105	-0.139046	-0.216046	-1.47605
		chrV	360556	360703	147	0.0427434	0.0407646	0.511848	0.0297035	0.025248	-0.165554	-0.186554	-1.44655
		chrV	360556	360709	153	0.0655399	0.0481763	0.576346	0.192555	0.163672	0.0453152	-0.0176848	-1.27768
		chrV	360596	360757	161	0.370443	0.34094	0.520736	0.0520016	0.0442013	0.0707369	-0.0482631	-1.30826
		chrV	361101	361246	145	0.695293	0.678174	0.506232	0.0156217	0.0132785	-0.191577	-0.198577	-1.45858
		chrV	364550	364707	157	0.39039	0.429881	0.475928	-0.0603762	-0.0513197	-0.0717099	-0.16271	-1.42271
		chrV	369752	369900	148	0.0911859	0.0370587	0.711031	0.5564	0.47294	0.30512	0.27712	-0.98288
		chrV	370967	371076	109	0.133929	0.659645	0.168767	-0.959048	-0.815191	-0.317653	-0.0726527	-1.33265
		chrV	372915	373052	137	0.641151	0.941291	0.405166	-0.239999	-0.203999	-0.261221	-0.212221	-1.47222
		chrV	373805	373958	153	0.638302	0.496587	0.562436	0.157147	0.133575	0.0200646	-0.0429354	-1.30294
		chrV	376017	376164	147	0.948904	0.685586	0.58055	0.203302	0.172807	-0.00967388	-0.0306739	-1.29067
		chrV	376371	376519	148	0.353346	0.307587	0.534616	0.0868798	0.0738479	-0.0878416	-0.115842	-1.37584
		chrV	376832	376976	144	0.418885	0.222352	0.653245	0.394097	0.334982	0.146428	0.146428	-1.11357
		chrV	377517	377651	134	0.914709	1.0747	0.459789	-0.100966	-0.0858209	-0.0142595	0.0557405	-1.20426
		chrV	378722	378880	158	0.287806	0.270528	0.515472	0.0387924	0.0329735	0.0191996	-0.0788004	-1.3388
		chrV	389589	389739	150	1.45613	1.323	0.523952	0.0600744	0.0510633	-0.0927951	-0.134795	-1.3948
		chrV	392068	392208	140	0.0484425	0.0778233	0.383655	-0.295895	-0.251511	-0.370777	-0.342777	-1.60278
		chrV	408769	408926	157	0.267859	0.200117	0.572377	0.18243	0.155066	0.145743	0.0547432	-1.20526
		chrV	411385	411539	154	2.05168	1.37488	0.598759	0.250136	0.212615	0.117683	0.0476831	-1.21232
		chrV	421211	421362	151	0.230814	0.148235	0.60893	0.276531	0.235052	0.131165	0.0821651	-1.17783
		chrV	426798	426949	151	0.0341947	0.0370587	0.479903	-0.0503972	-0.0428376	-0.148117	-0.197117	-1.45712
		chrV	426821	426975	154	0.359045	0.374293	0.489604	-0.026063	-0.0221535	-0.116655	-0.186655	-1.44665
		chrV	428076	428230	154	0.0826373	0.0889409	0.48163	-0.0460618	-0.0391525	-0.129274	-0.199274	-1.45927
		chrV	429069	429212	143	0.102584	0.0407646	0.715627	0.569898	0.484413	0.306917	0.313917	-0.946083
		chrV	434847	434995	148	0.569912	0.429881	0.57003	0.176451	0.149983	-0.00487922	-0.0328792	-1.29288
		chrV	440738	440898	160	0.433133	0.333528	0.56496	0.163557	0.139024	0.128755	0.0167548	-1.24325
		chrV	444332	444446	114	0.0484425	0.307587	0.136063	-1.09818	-0.933452	-0.434456	-0.224456	-1.48446
		chrV	445028	445178	150	0.119682	0.181588	0.397258	-0.260451	-0.221384	-0.34432	-0.38632	-1.64632
		chrV	446200	446349	149	0.0968851	0.0370587	0.723326	0.592752	0.503839	0.341173	0.306173	-0.953827
		chrV	446424	446581	157	0.0655399	0.0592939	0.525017	0.0627499	0.0533374	0.0467118	-0.0442882	-1.30429
		chrV	446610	446760	150	8.94477	4.34699	0.672956	0.448091	0.380877	0.270272	0.228272	-1.03173
		chrV	446614	446760	146	0.0740886	0.0444704	0.624909	0.318399	0.270639	0.0803657	0.0663657	-1.19363
		chrV	447072	447207	135	0.0769381	0.0444704	0.633713	0.341702	0.290447	0.287224	0.350224	-0.909776
		chrV	447594	447738	144	0.0484425	0.0370587	0.566571	0.167651	0.142504	-0.0433058	-0.0433058	-1.30331
		chrV	447618	447772	154	0.213717	0.129705	0.622315	0.311567	0.264832	0.173086	0.103086	-1.15691
		chrV	447875	448026	151	0.0484425	0.0370587	0.566571	0.167651	0.142504	0.0327339	-0.0162661	-1.27627
		chrV	447899	448044	145	0.111133	0.0518822	0.681734	0.472553	0.40167	0.20488	0.19788	-1.06212
		chrV	447903	448054	151	0.139628	0.085235	0.620948	0.307971	0.261775	0.148355	0.0993549	-1.16065
		chrV	448110	448250	140	0.162425	0.118588	0.577998	0.196776	0.167259	0.0449085	0.0729085	-1.18709
		chrV	448116	448250	134	0.13108	0.111176	0.54108	0.103155	0.0876815	0.147212	0.217212	-1.04279
		chrV	448528	448683	155	0.116832	0.0370587	0.759188	0.703694	0.598139	0.536735	0.459735	-0.800265
		chrV	448659	448767	108	0.0740886	0.133411	0.357054	-0.366346	-0.311394	0.171935	0.423935	-0.836065
		chrV	448808	448957	149	0.0740886	0.055588	0.571333	0.17977	0.152804	0.00300427	-0.0319957	-1.292
		chrV	450553	450702	149	0.136779	0.151941	0.473743	-0.0658638	-0.0559842	-0.20393	-0.23893	-1.49893
		chrV	451474	451643	169	0.336248	0.51141	0.396679	-0.261953	-0.22266	0.129227	-0.0457733	-1.30577
		chrV	456731	456859	128	0.0826373	0.370587	0.182332	-0.906514	-0.770537	-0.434478	-0.322478	-1.58248
		chrV	458282	458446	164	0.170974	0.148235	0.535618	0.0893989	0.0759891	0.23684	0.09684	-1.16316
		chrV	458920	459063	143	4.39117	2.06788	0.679848	0.467275	0.397183	0.215364	0.222364	-1.03764
		chrV	458920	459063	143	4.39117	2.06788	0.679848	0.467275	0.397183	0.215364	0.222364	-1.03764
		chrV	460202	460309	107	0.0284956	0.57441	0.0472638	-1.67198	-1.42119	-0.969049	-0.710049	-1.97005
		chrV	460202	460330	128	8.20958	12.8482	0.389859	-0.279687	-0.237734	0.0727379	0.184738	-1.07526
		chrV	460206	460309	103	0.0484425	0.0926467	0.343347	-0.403347	-0.342845	0.119749	0.406749	-0.853251
		chrV	465104	465256	152	0.0512921	0.0481763	0.515662	0.0392694	0.033379	-0.0912362	-0.147236	-1.40724
		chrV	466895	467059	164	0.0569912	0.0741174	0.434687	-0.164454	-0.139786	0.0507333	-0.0892667	-1.34927
		chrV	471982	472140	158	0.9717	1.15994	0.455847	-0.110902	-0.0942671	-0.102037	-0.200037	-1.46004
		chrV	472402	472551	149	0.421735	0.359469	0.539852	0.100062	0.0850524	-0.0701358	-0.105136	-1.36514
		chrV	472672	472832	160	2.47342	2.20499	0.528688	0.0719716	0.0611759	0.0683248	-0.0436752	-1.30368
		chrV	472989	473145	156	0.376142	0.222352	0.628481	0.327832	0.278657	0.228083	0.144083	-1.11592
		chrV	473919	474069	150	0.854868	0.515116	0.623999	0.316	0.2686	0.155634	0.113634	-1.14637
		chrV	481969	482118	149	0.350496	0.270528	0.564384	0.162093	0.137779	-0.0112208	-0.0462208	-1.30622
		chrV	488812	488981	169	0.0826373	0.114882	0.418376	-0.20605	-0.175143	0.201633	0.0266334	-1.23337
		chrV	489802	489965	163	0.0569912	0.055588	0.506232	0.0156217	0.0132785	0.151368	0.0183676	-1.24163
		chrV	493537	493686	149	0.071239	0.0629998	0.530689	0.0770012	0.065451	-0.0751838	-0.110184	-1.37018
		chrV	495710	495860	150	9.13854	4.23951	0.683099	0.476383	0.404926	0.28929	0.24729	-1.01271
		chrV	496172	496307	135	0.045593	0.0778233	0.369424	-0.333378	-0.283371	-0.285903	-0.222903	-1.4829
		chrV	497210	497350	140	0.133929	0.103764	0.563454	0.159731	0.135771	0.00983086	0.0378309	-1.22217
		chrV	497216	497350	134	0.119682	0.114882	0.510231	0.0256479	0.0218007	0.0676398	0.13764	-1.12236
		chrV	497628	497783	155	0.0997346	0.0741174	0.573675	0.185739	0.157878	0.101854	0.0248544	-1.23515
		chrV	497759	497867	108	0.0626903	0.181588	0.256635	-0.653754	-0.555691	-0.0719094	0.180091	-1.07991
		chrV	497893	498045	152	0.0341947	0.0444704	0.434687	-0.164454	-0.139786	-0.276612	-0.332612	-1.59261
		chrV	501813	501975	162	1.76958	1.56758	0.530264	0.0759345	0.0645443	0.157477	0.0314768	-1.22852
		chrV	502108	502246	138	0.0541417	0.0889409	0.378395	-0.3097	-0.263245	-0.329013	-0.287013	-1.54701
		chrV	503589	503721	132	2.10013	2.07899	0.502528	0.00633791	0.00538722	0.0863072	0.170307	-1.08969
		chrV	504504	504656	152	0.0740886	0.0407646	0.645072	0.37205	0.316243	0.172577	0.116577	-1.14342
		chrV	506128	506280	152	1.21961	0.881997	0.580323	0.20272	0.172312	0.023122	-0.032878	-1.29288
		chrV	508434	508572	138	0.210867	0.21494	0.495217	-0.0119885	-0.0101903	-0.0871408	-0.0451408	-1.30514
		chrV	508812	508941	129	0.0911859	0.17047	0.348496	-0.389385	-0.330977	-0.0452781	0.0597219	-1.20028
		chrV	517240	517402	162	1.81232	1.99376	0.476165	-0.0597816	-0.0508143	0.0502848	-0.0757151	-1.33572
		chrV	522575	522735	160	0.484425	0.785644	0.381416	-0.301763	-0.256499	-0.255618	-0.367618	-1.62762
		chrV	525612	525757	145	0.227965	0.166764	0.577522	0.195559	0.166225	-0.0265452	-0.0335452	-1.29355
		chrV	528789	528933	144	0.0541417	0.0481763	0.529151	0.0731359	0.0621655	-0.131505	-0.131505	-1.39151
		chrV	536553	536715	162	0.407487	0.470645	0.464038	-0.090265	-0.0767253	0.0160681	-0.109932	-1.36993
		chrV	538015	538173	158	0.122531	0.137117	0.471912	-0.0704648	-0.0598951	-0.064614	-0.162614	-1.42261
		chrV	540818	540968	150	0.0569912	0.0741174	0.434687	-0.164454	-0.139786	-0.25426	-0.29626	-1.55626
		chrV	541050	541210	160	0.108283	0.0889409	0.549037	0.123228	0.104744	0.107836	-0.00416437	-1.26416
		chrV	541050	541210	160	0.108283	0.0889409	0.549037	0.123228	0.104744	0.107836	-0.00416437	-1.26416
		chrV	541616	541757	141	1.49032	1.11547	0.571927	0.181283	0.15409	0.0253486	0.0463486	-1.21365
		chrV	541626	541757	131	0.119682	0.0704115	0.629594	0.330779	0.281163	0.409048	0.500048	-0.759952
		chrV	541626	541777	151	0.530018	0.285352	0.650034	0.385412	0.3276	0.217667	0.168667	-1.09133
		chrV	542716	542874	158	0.0569912	0.133411	0.29932	-0.526358	-0.447405	-0.46721	-0.56521	-1.82521
		chrV	544584	544725	141	2.63869	1.94558	0.575597	0.190641	0.162045	0.0286992	0.0496992	-1.2103
		chrV	560594	560752	158	0.530018	0.470645	0.529667	0.0744321	0.0632673	0.0462262	-0.0517738	-1.31177
		chrV	560787	560934	147	0.108283	0.055588	0.660782	0.414599	0.352409	0.155744	0.134744	-1.12526
		chrV	561033	561174	141	0.718089	0.481763	0.598481	0.249418	0.212006	0.075551	0.096551	-1.16345
		chrV	561033	561174	141	0.718089	0.481763	0.598481	0.249418	0.212006	0.075551	0.096551	-1.16345
		chrV	571735	571876	141	0.105434	0.0667057	0.61249	0.285816	0.242944	0.0950014	0.116001	-1.144
		chrV	572939	573101	162	0.0512921	0.0481763	0.515662	0.0392694	0.033379	0.149819	0.0238192	-1.23618
		chrV	573040	573195	155	0.0769381	0.207529	0.270464	-0.611409	-0.519698	-0.586495	-0.663495	-1.9235
		chrV	573174	573311	137	0.142478	0.118588	0.545755	0.114944	0.0977021	0.0393693	0.0883693	-1.17163
		chrV	573461	573612	151	0.0740886	0.0370587	0.66658	0.43049	0.365916	0.268751	0.219751	-1.04025
		chrV	573469	573612	143	0.393239	0.452116	0.465176	-0.0874011	-0.0742909	-0.249218	-0.242218	-1.50222
		chrV	573517	573642	125	0.173823	0.226058	0.434687	-0.164454	-0.139786	0.305729	0.438729	-0.821271
		chrV	573742	573894	152	0.0911859	0.0592939	0.605968	0.268825	0.228501	0.0798722	0.0238722	-1.23613
		chrV	573815	573959	144	0.105434	0.0444704	0.703341	0.534034	0.453929	0.259926	0.259926	-1.00007
		chrV	573912	574047	135	1.26236	0.837527	0.601155	0.256339	0.217888	0.2029	0.2659	-0.9941
		chrV	573912	574099	187	0.139628	0.0815291	0.631353	0.335438	0.285123	0.776388	0.475388	-0.784612
		chrV	573955	574047	92	0.151027	0.144529	0.510993	0.0275576	0.023424	0.411194	0.775194	-0.484806
		chrV	573955	574099	144	1.37349	0.626292	0.68682	0.486855	0.413827	0.225518	0.225518	-1.03448
		chrV	574294	574446	152	0.168124	0.148235	0.531435	0.0788768	0.0670453	-0.0821008	-0.138101	-1.3981
		chrV	574595	574725	130	0.384691	0.470645	0.449754	-0.126283	-0.107341	0.159978	0.257978	-1.00202
		chrV	574965	575116	151	0.498673	0.248293	0.667598	0.43329	0.368296	0.264436	0.215436	-1.04456
		chrV	574970	575104	134	0.626903	0.444704	0.585012	0.214732	0.182522	0.216984	0.286984	-0.973016
		chrV	574983	575079	96	0.0683895	0.111176	0.380861	-0.303221	-0.257738	0.15577	0.49177	-0.76823
		chrV	575037	575152	115	0.113982	0.114882	0.498035	-0.00492607	-0.00418716	0.491652	0.694652	-0.565348
		chrV	576130	576281	151	0.549965	0.355763	0.607207	0.272048	0.231241	0.121724	0.0727238	-1.18728
		chrVI	257	431	174	0.0370443	0.0407646	0.476093	-0.0599607	-0.0509666	0.269886	0.0598857	-1.20011
		chrVI	377	525	148	0.0569912	0.0629998	0.474962	-0.0628012	-0.053381	-0.192737	-0.220737	-1.48074
		chrVI	2507	2632	125	0.202319	0.218646	0.480607	-0.0486301	-0.0413355	0.368939	0.501939	-0.758061
		chrVI	2537	2680	143	0.307753	0.422469	0.421451	-0.198183	-0.168456	-0.185729	-0.178729	-1.43873
		chrVI	2537	2688	151	0.0398938	0.0370587	0.518421	0.0461921	0.0392633	-0.0774332	-0.126433	-1.38643
		chrVI	2828	2965	137	0.558514	0.518822	0.518421	0.0461921	0.0392633	0.200811	0.249811	-1.01019
		chrVI	3919	4067	148	0.145328	0.0778233	0.651253	0.388705	0.330399	0.189217	0.161217	-1.09878
		chrVI	4714	4814	100	0.527169	0.200117	0.724844	0.597293	0.507699	1.01426	1.32226	0.0622551
		chrVI	6022	6182	160	0.478726	0.329822	0.592081	0.232901	0.197966	0.162386	0.050386	-1.20961
		chrVI	13717	13867	150	0.0626903	0.0444704	0.585012	0.214732	0.182522	0.0517431	0.00974311	-1.25026
		chrVI	15894	16044	150	3.43942	1.93446	0.640025	0.358526	0.304747	0.177665	0.135665	-1.12433
		chrVI	24066	24172	106	0.507222	2.41623	0.173501	-0.94042	-0.799357	-0.338111	-0.0721113	-1.33211
		chrVI	24067	24172	105	0.0341947	0.426175	0.0742767	-1.44466	-1.22796	-0.745281	-0.472281	-1.73228
		chrVI	29981	30130	149	0.507222	0.592939	0.461043	-0.0978058	-0.0831349	-0.217409	-0.252409	-1.51241
		chrVI	36134	36286	152	0.0484425	0.0481763	0.501378	0.00345341	0.0029354	-0.0980205	-0.154021	-1.41402
		chrVI	36777	36932	155	0.216567	0.0889409	0.708875	0.550101	0.467586	0.367772	0.290772	-0.969228
		chrVI	41762	41909	147	0.0911859	0.0407646	0.691062	0.498862	0.424033	0.329548	0.308548	-0.951452
		chrVI	48029	48199	170	2.70423	3.36864	0.445297	-0.137551	-0.116919	0.11035	-0.0716495	-1.33165
		chrVI	49950	50105	155	0.148177	0.0370587	0.799938	0.841399	0.715189	0.620359	0.543359	-0.716641
		chrVI	55917	56077	160	0.162425	0.166764	0.493409	-0.0165212	-0.014043	-0.0419343	-0.153934	-1.41393
		chrVI	60687	60850	163	1.53876	1.59352	0.491259	-0.0219132	-0.0186262	-0.0214137	-0.154414	-1.41441
		chrVI	65236	65388	152	0.438832	0.23347	0.652731	0.392704	0.333798	0.223735	0.167735	-1.09227
		chrVI	65445	65606	161	0.353346	0.218646	0.617746	0.299566	0.254631	0.240377	0.121377	-1.13862
		chrVI	68129	68276	147	0.250761	0.23347	0.517855	0.0447699	0.0380544	-0.0663657	-0.0873657	-1.34737
		chrVI	68203	68367	164	0.119682	0.103764	0.535618	0.0893989	0.0759891	0.141372	0.0013723	-1.25863
		chrVI	71963	72118	155	0.202319	0.140823	0.589607	0.226534	0.192554	0.0968054	0.0198054	-1.24019
		chrVI	72978	73128	150	0.230814	0.177882	0.564758	0.163044	0.138587	0.0102076	-0.0317924	-1.29179
		chrVI	76566	76713	147	0.444531	0.196411	0.693559	0.505964	0.430069	0.292919	0.271919	-0.988081
		chrVI	77258	77379	121	0.0398938	0.200117	0.166217	-0.969223	-0.82384	-0.399583	-0.238583	-1.49858
		chrVI	79934	80100	166	0.0484425	0.188999	0.204018	-0.827353	-0.70325	-0.555833	-0.709833	-1.96983
		chrVI	81318	81445	127	0.282106	0.700409	0.287127	-0.561798	-0.477529	-0.0939176	0.0250824	-1.23492
		chrVI	82718	82885	167	0.267859	0.311293	0.462502	-0.094133	-0.0800131	0.0900369	-0.0709631	-1.33096
		chrVI	84294	84451	157	0.176673	0.192705	0.478298	-0.0544256	-0.0462618	-0.0971139	-0.188114	-1.44811
		chrVI	91095	91248	153	0.655399	0.589233	0.52658	0.0666766	0.0566751	-0.0602482	-0.123248	-1.38325
		chrVI	94045	94152	107	0.153876	0.507704	0.232589	-0.730347	-0.620795	-0.172736	0.0862643	-1.17374
		chrVI	94173	94319	146	3.18866	2.69417	0.542028	0.105545	0.0897134	0.0109934	-0.00300662	-1.26301
		chrVI	94286	94435	149	0.0883364	0.0629998	0.58371	0.211393	0.179684	0.054144	0.019144	-1.24086
		chrVI	97720	97865	145	0.0797877	0.0629998	0.558786	0.147893	0.125709	0.072146	0.065146	-1.19485
		chrVI	97725	97874	149	0.0341947	0.118588	0.223813	-0.759379	-0.645472	-0.776905	-0.811905	-2.0719
		chrVI	100985	101138	153	2.14857	1.79735	0.544504	0.111789	0.0950203	-0.0180029	-0.0810029	-1.341
		chrVI	108232	108382	150	0.32485	0.196411	0.6232	0.313896	0.266812	0.130671	0.0886715	-1.17133
		chrVI	108406	108531	125	2.06593	5.6848	0.266547	-0.623291	-0.529798	-0.129091	0.00390868	-1.25609
		chrVI	110912	111064	152	0.467328	0.489175	0.48858	-0.02863	-0.0243355	-0.133062	-0.189062	-1.44906
		chrVI	110912	111064	152	0.467328	0.489175	0.48858	-0.02863	-0.0243355	-0.133062	-0.189062	-1.44906
		chrVI	111983	112114	131	2.84386	4.68422	0.377767	-0.31135	-0.264648	-0.00644512	0.0845549	-1.17545
		chrVI	115465	115634	169	0.0541417	0.0444704	0.549037	0.123228	0.104744	0.298761	0.123761	-1.13624
		chrVI	123008	123146	138	0.245062	0.203823	0.545935	0.115398	0.0980887	0.179895	0.221895	-1.03811
		chrVI	130462	130613	151	0.772231	0.533645	0.591351	0.231021	0.196368	0.0694439	0.0204439	-1.23956
		chrVI	131462	131615	153	0.208018	0.155647	0.572005	0.181481	0.154259	0.0446077	-0.0183923	-1.27839
		chrVI	139986	140115	129	0.162425	0.370587	0.30473	-0.510843	-0.434217	-0.149366	-0.0443659	-1.30437
		chrVI	140063	140227	164	0.538567	0.541057	0.498847	-0.00289061	-0.00245701	0.0891933	-0.0508067	-1.31081
		chrVI	141451	141594	143	0.202319	0.114882	0.637826	0.352653	0.299755	0.267079	0.274079	-0.985921
		chrVI	142726	142892	166	0.0598408	0.0667057	0.472876	-0.0680421	-0.0578358	0.112685	-0.0413147	-1.30131
		chrVI	143530	143679	149	0.0968851	0.0704115	0.579122	0.199647	0.1697	0.0408609	0.00586094	-1.25414
		chrVI	148326	148498	172	0.0569912	0.0778233	0.422738	-0.194894	-0.16566	0.129779	-0.0662206	-1.32622
		chrVI	151570	151741	171	0.695293	1.27853	0.352258	-0.379232	-0.322347	-0.0585392	-0.247539	-1.50754
		chrVI	151602	151755	153	0.866266	0.663351	0.566329	0.167035	0.14198	0.0335816	-0.0294184	-1.28942
		chrVI	151830	151995	165	0.797877	1.14511	0.410644	-0.225889	-0.192006	-0.0661011	-0.213101	-1.4731
		chrVI	152009	152167	158	1.45328	1.52311	0.488268	-0.0294114	-0.0249997	-0.0710435	-0.169044	-1.42904
		chrVI	152552	152696	144	0.0997346	0.0518822	0.657807	0.406486	0.345513	0.306475	0.306475	-0.953525
		chrVI	155423	155586	163	0.51577	0.644821	0.444403	-0.139815	-0.118843	-0.104476	-0.237476	-1.49748
		chrVI	162535	162694	159	0.347646	0.274234	0.559024	0.148496	0.126221	0.0742377	-0.0307623	-1.29076
		chrVI	174443	174598	155	1.52167	1.54164	0.496739	-0.00817318	-0.00694721	-0.097725	-0.174725	-1.43472
		chrVI	175285	175426	141	0.541417	0.440998	0.551108	0.128461	0.109191	0.140399	0.161399	-1.0986
		chrVI	176188	176314	126	0.133929	0.0778233	0.63248	0.33843	0.287665	0.673308	0.799308	-0.460692
		chrVI	177968	178139	171	0.142478	0.266823	0.348101	-0.390452	-0.331884	-0.0537952	-0.242795	-1.5028
		chrVI	180563	180715	152	1.82372	1.36747	0.571486	0.18016	0.153136	0.0233231	-0.0326769	-1.29268
		chrVI	182163	182304	141	4.39972	2.92023	0.601059	0.25609	0.217676	0.22219	0.24319	-1.01681
		chrVI	183274	183405	131	0.0883364	1.00058	0.0811228	-1.39756	-1.18792	-0.961996	-0.870996	-2.131
		chrVI	183755	183882	127	1.06574	1.04135	0.505787	0.0145057	0.0123299	0.387916	0.506916	-0.753084
		chrVI	185980	186131	151	1.94055	1.51199	0.562064	0.156204	0.132773	0.00327801	-0.045722	-1.30572
		chrVI	186486	186602	116	0.0854868	0.481763	0.150704	-1.03342	-0.878406	-0.436241	-0.240241	-1.50024
		chrVI	192368	192528	160	0.245062	0.289058	0.458815	-0.10342	-0.0879069	-0.107828	-0.219828	-1.47983
		chrVI	193031	193186	155	1.21676	1.22294	0.498735	-0.003172	-0.0026962	-0.0853545	-0.162354	-1.42235
		chrVI	195001	195152	151	0.139628	0.111176	0.556722	0.142664	0.121264	0.00254375	-0.0464562	-1.30646
		chrVI	197175	197337	162	0.447381	0.492881	0.475805	-0.0606856	-0.0515828	-0.062677	-0.188677	-1.44868
		chrVI	197468	197595	127	0.772231	1.99005	0.279563	-0.584141	-0.49652	-0.121299	-0.00229942	-1.2623
		chrVI	198399	198562	163	2.69283	1.75288	0.605715	0.268169	0.227943	0.250926	0.117926	-1.14207
		chrVI	202836	202999	163	0.934656	0.95982	0.493358	-0.0166486	-0.0141513	0.0368526	-0.0961474	-1.35615
		chrVI	204046	204202	156	0.168124	0.137117	0.550791	0.12766	0.108511	0.0464652	-0.0375348	-1.29753
		chrVI	208087	208238	151	2.66149	1.27111	0.676776	0.458701	0.389896	0.272194	0.223194	-1.03681
		chrVI	208444	208571	127	0.105434	0.255705	0.291948	-0.547703	-0.465547	-0.127103	-0.00810292	-1.2681
		chrVI	208746	208898	152	5.66208	4.12093	0.578767	0.198739	0.168928	0.0437093	-0.0122907	-1.27229
		chrVI	210302	210398	96	0.0598408	0.585527	0.0927235	-1.32417	-1.12554	-0.641444	-0.305444	-1.56544
		chrVI	210302	210400	98	0.19662	1.36747	0.125709	-1.14691	-0.974875	-0.476463	-0.154463	-1.41446
		chrVI	210302	210402	100	0.398938	2.78681	0.125226	-1.14925	-0.976865	-0.467984	-0.159984	-1.41998
		chrVI	210302	210403	101	0.0313452	0.218646	0.125385	-1.14848	-0.976209	-0.47729	-0.17629	-1.43629
		chrVI	210302	210404	102	0.675346	3.71328	0.153885	-1.01991	-0.866924	-0.377412	-0.0834117	-1.34341
		chrVI	210302	210405	103	0.0341947	0.337234	0.0920627	-1.32816	-1.12894	-0.644393	-0.357393	-1.61739
		chrVI	210302	210406	104	0.176673	1.23776	0.124907	-1.1508	-0.978181	-0.481145	-0.201145	-1.46115
		chrVI	210302	210407	105	0.0313452	0.21494	0.127272	-1.13938	-0.968476	-0.501074	-0.228074	-1.48807
		chrVI	210302	210409	107	1.56441	7.79715	0.16711	-0.965649	-0.820802	-0.366557	-0.107557	-1.36756
		chrVI	214215	214366	151	0.45308	0.366881	0.552563	0.132139	0.112318	0.00265536	-0.0463446	-1.30634
		chrVI	214215	214366	151	0.45308	0.366881	0.552563	0.132139	0.112318	0.00265536	-0.0463446	-1.30634
		chrVI	224528	224665	137	0.592709	0.566998	0.511085	0.0277894	0.023621	0.155804	0.204804	-1.0552
		chrVI	225246	225383	137	11.4609	5.88492	0.66073	0.414457	0.352289	0.452	0.501	-0.759
		chrVI	225640	225800	160	1.08568	1.20441	0.474079	-0.0650213	-0.0552681	-0.0696921	-0.181692	-1.44169
		chrVI	228483	228624	141	0.210867	0.133411	0.61249	0.285816	0.242944	0.243906	0.264906	-0.995094
		chrVI	232870	233015	145	3.55625	2.1457	0.62369	0.315188	0.26791	0.205398	0.198398	-1.0616
		chrVI	236135	236288	153	0.535717	0.700409	0.433384	-0.167766	-0.142601	-0.246245	-0.309245	-1.56924
		chrVI	236706	236866	160	0.182372	0.166764	0.522352	0.0560574	0.0476488	0.0205797	-0.0914203	-1.35142
		chrVI	237607	237756	149	0.592709	0.374293	0.612935	0.286976	0.243929	0.110618	0.0756185	-1.18438
		chrVI	237976	238116	140	0.886213	0.763409	0.537222	0.0934373	0.0794217	0.141216	0.169216	-1.09078
		chrVI	239069	239219	150	0.629753	0.537351	0.539586	0.0993906	0.084482	-0.0405995	-0.0825995	-1.3426
		chrVI	242117	242275	158	0.359045	0.211235	0.629594	0.330779	0.281163	0.226183	0.128183	-1.13182
		chrVI	242831	242985	154	0.179522	0.163058	0.524029	0.0602694	0.051229	-0.0401962	-0.110196	-1.3702
		chrVI	242895	243045	150	0.0484425	0.0592939	0.449639	-0.126573	-0.107587	-0.221154	-0.263154	-1.52315
		chrVI	244023	244165	142	0.678195	0.559586	0.547912	0.120388	0.10233	0.0854836	0.0994836	-1.16052
		chrVI	244610	244760	150	1.23386	0.870879	0.586229	0.217856	0.185178	0.0734729	0.0314729	-1.22853
		chrVI	247013	247149	136	0.504372	0.285352	0.638669	0.354903	0.301667	0.498422	0.554422	-0.705578
		chrVI	258453	258604	151	0.0598408	0.0963526	0.38312	-0.297297	-0.252703	-0.362544	-0.411544	-1.67154
		chrVI	260977	261105	128	0.498673	0.700409	0.415879	-0.212448	-0.18058	0.136344	0.248344	-1.01166
		chrVI	264647	264774	127	2.04313	3.23152	0.38735	-0.286234	-0.243299	0.0676313	0.186631	-1.07337
		chrVI	265600	265745	145	0.145328	0.0815291	0.640614	0.3601	0.306085	0.232862	0.225862	-1.03414
		chrVI	267454	267607	153	0.125381	0.155647	0.446151	-0.135391	-0.115082	-0.211591	-0.274591	-1.53459
		chrVI	269103	269252	149	0.0940355	0.0778233	0.547167	0.118508	0.100732	-0.0340728	-0.0690728	-1.32907
		chrVI	270018	270158	140	0.487275	0.51141	0.487917	-0.0302934	-0.0257494	0.0316613	0.0596613	-1.20034
		chrVII	6501	6604	103	0.122531	0.674468	0.153741	-1.02052	-0.867444	-0.371733	-0.0847329	-1.34473
		chrVII	7179	7332	153	0.111133	0.137117	0.447665	-0.131563	-0.111828	-0.219524	-0.282524	-1.54252
		chrVII	7179	7332	153	0.111133	0.137117	0.447665	-0.131563	-0.111828	-0.219524	-0.282524	-1.54252
		chrVII	8743	8898	155	8.23238	6.65945	0.552812	0.132769	0.112854	0.0495282	-0.0274718	-1.28747
		chrVII	8747	8898	151	0.0541417	0.0444704	0.549037	0.123228	0.104744	-0.0164531	-0.0654531	-1.32545
		chrVII	9683	9793	110	0.293505	1.5787	0.15677	-1.00782	-0.85665	-0.174384	0.0636157	-1.19638
		chrVII	15630	15761	131	9.82528	9.33138	0.512891	0.0323191	0.0274712	0.226186	0.317186	-0.942814
		chrVII	15633	15761	128	0.045593	0.085235	0.348496	-0.389385	-0.330977	0.0733577	0.185358	-1.07464
		chrVII	15791	15935	144	0.302053	0.34094	0.469761	-0.0758699	-0.0644894	-0.239304	-0.239304	-1.4993
		chrVII	20349	20487	138	3.82981	3.01287	0.559694	0.150194	0.127665	0.0227938	0.0647938	-1.19521
		chrVII	21325	21484	159	0.25646	0.27794	0.479903	-0.0503972	-0.0428376	-0.0305441	-0.135544	-1.39554
		chrVII	22410	22546	136	0.364744	0.244587	0.598597	0.249717	0.21226	0.153629	0.209629	-1.05037
		chrVII	23209	23365	156	0.0427434	0.0444704	0.490099	-0.0248209	-0.0210978	-0.0827021	-0.166702	-1.4267
		chrVII	32814	32961	147	0.125381	0.122294	0.506232	0.0156217	0.0132785	-0.175571	-0.196571	-1.45657
		chrVII	33222	33355	133	0.199469	0.270528	0.424405	-0.190638	-0.162042	-0.12355	-0.04655	-1.30655
		chrVII	36941	37083	142	0.381841	0.311293	0.550891	0.127912	0.108725	-0.0133131	0.000686896	-1.25931
		chrVII	41750	41885	135	0.182372	0.352058	0.341246	-0.409065	-0.347705	-0.37775	-0.31475	-1.57475
		chrVII	52996	53149	153	4.47381	3.02399	0.596683	0.244771	0.208055	0.0947977	0.0317977	-1.2282
		chrVII	53375	53486	111	0.13108	0.941291	0.122234	-1.16389	-0.989309	-0.335858	-0.104858	-1.36486
		chrVII	62645	62823	178	0.0484425	0.188999	0.204018	-0.827353	-0.70325	-0.263733	-0.501733	-1.76173
		chrVII	69139	69303	164	0.564213	0.559586	0.502059	0.00515993	0.00438594	0.0694105	-0.0705895	-1.33059
		chrVII	72210	72368	158	0.438832	0.481763	0.476683	-0.0584799	-0.0497079	-0.0465395	-0.14454	-1.40454
		chrVII	73049	73197	148	0.0769381	0.0667057	0.535618	0.0893989	0.0759891	-0.105409	-0.133409	-1.39341
		chrVII	78222	78356	134	0.302053	0.23347	0.564034	0.161206	0.137025	0.140295	0.210295	-1.04971
		chrVII	83125	83232	107	0.151027	0.61888	0.196162	-0.855409	-0.727098	-0.0928001	0.1662	-1.0938
		chrVII	83125	83247	122	0.185221	0.715233	0.205698	-0.82144	-0.698224	-0.208672	-0.0546719	-1.31467
		chrVII	84927	85059	132	0.498673	0.51141	0.493695	-0.0158046	-0.0134339	0.105423	0.189423	-1.07058
		chrVII	88176	88368	192	0.136779	0.196411	0.410513	-0.226225	-0.192291	0.270844	-0.0651564	-1.32516
		chrVII	88303	88443	140	0.475877	0.285352	0.625143	0.319016	0.271164	0.13917	0.16717	-1.09283
		chrVII	88402	88555	153	0.245062	0.137117	0.641223	0.36173	0.30747	0.203403	0.140403	-1.1196
		chrVII	89045	89177	132	0.19377	0.218646	0.469841	-0.0756697	-0.0643193	0.0548023	0.138802	-1.1212
		chrVII	90038	90161	123	0.0370443	0.103764	0.263082	-0.633871	-0.53879	-0.0627799	0.0842201	-1.17578
		chrVII	91402	91556	154	0.208018	0.133411	0.609256	0.277381	0.235774	0.173594	0.103594	-1.15641
		chrVII	92970	93138	168	2.84386	3.21299	0.469528	-0.0764561	-0.0649877	0.161783	-0.00621749	-1.26622
		chrVII	97437	97599	162	0.296354	0.344646	0.462331	-0.0945627	-0.0803783	-0.0415134	-0.167513	-1.42751
[truncated: 6,376 more rows]

## Sheet: Figure 3 h,i,j
		Figure 3 h ( Calculation of helical turns, N)										Figure 3 i ( Calculation of Pitch angle, P )								Figure 3 j ( Calculation of ∆Tw )
		CHRM	START	END	LENGTH	∆LK		N = (Lk - 0.2) / 0.93				N = (Lk - 0.2) / 0.93	Tw = Lk - Wr (-1.46)	sin P = (Lk+1,36)/1,56	ASIN > RADIANS	Degr = Radians*180 /3,14	Degr = Radians*180 /3,14			∆Tw = ∆Lk - ∆Wr = ∆LK - 1.46
		I	52108	52208	100	-1.28194		-1.59349				-2.90323	-1.04	-0.730769	-0.819448	-46.9747	-2692.82
		V	349486	349586	100	-1.10034		-1.39822				-2.84946	-0.99	-0.698718	-0.773604	-44.3467	-2542.17
		VI	4714	4814	100	0.15703		-0.0462042				-2.7957	-0.94	-0.666667	-0.729728	-41.8315	-2397.99
		VI	210302	210402	100	-1.59384		-1.92886				-2.74194	-0.89	-0.634615	-0.687511	-39.4114	-2259.25
		VII	454120	454220	100	-1.72352		-2.0683				-2.68817	-0.84	-0.602564	-0.64671	-37.0726	-2125.18
		VII	692097	692197	100	-0.508002		-0.761292				-2.63441	-0.79	-0.570513	-0.60713	-34.8036	-1995.11
		VIII	526651	526751	100	-0.282003		-0.518283				-2.58065	-0.74	-0.538462	-0.56861	-32.5955	-1868.53
		VIII	556826	556926	100	-0.929275		-1.21427				-2.52688	-0.69	-0.50641	-0.531017	-30.4404	-1744.99
		X	243519	243619	100	-0.733585		-1.00386				-2.47312	-0.64	-0.474359	-0.494236	-28.332	-1624.13
		XII	456115	456215	100	-0.609393		-0.870315				-2.41935	-0.59	-0.442308	-0.45817	-26.2645	-1505.61
		XII	456181	456281	100	-0.691619		-0.95873				-2.36559	-0.54	-0.410256	-0.422735	-24.2332	-1389.17
		XII	456508	456608	100	-0.541633		-0.797455				-2.31183	-0.49	-0.378205	-0.387857	-22.2338	-1274.55
		XII	457295	457395	100	-1.47011		-1.79582				-2.25806	-0.44	-0.346154	-0.353468	-20.2625	-1161.55
		XII	465252	465352	100	-0.539675		-0.795349				-2.2043	-0.39	-0.314103	-0.319511	-18.3159	-1049.96
		XII	465318	465418	100	-0.678884		-0.945036				-2.15054	-0.34	-0.282051	-0.285932	-16.391	-939.61
		XII	465645	465745	100	-0.314787		-0.553534				-2.09677	-0.29	-0.25	-0.25268	-14.4849	-830.342
		XII	466432	466532	100	-1.47686		-1.80307				-2.04301	-0.24	-0.217949	-0.219712	-12.595	-722.004
		XII	467096	467196	100	-0.566552		-0.82425				-1.98925	-0.19	-0.185897	-0.186985	-10.7189	-614.459
		XII	467314	467414	100	-0.592733		-0.852402				-1.93548	-0.14	-0.153846	-0.15446	-8.85437	-507.575
		XII	1012550	1012650	100	-0.984264		-1.2734				-1.88172	-0.09	-0.121795	-0.122098	-6.99925	-401.231
		XV	480687	480787	100	-1.82591		-2.1784				-1.82796	-0.04	-0.0897436	-0.0898645	-5.15147	-295.307
		I	52108	52209	101	-1.52565		-1.85553				-1.77419	0.01	-0.0576923	-0.0577244	-3.30904	-189.69
		IV	44	145	101	-1.40157		-1.72212				-1.72043	0.06	-0.025641	-0.0256438	-1.47003	-84.2692
		IV	389563	389664	101	-1.63174		-1.96961				-1.66667	0.11	0.00641026	0.0064103	0.367469	21.0651
		IV	705337	705438	101	-1.64249		-1.98117				-1.6129	0.16	0.0384615	0.038471	2.20535	126.421
		IX	1710	1811	101	-0.747874		-1.01922				-1.55914	0.21	0.0705128	0.0705714	4.04549	231.907
		VI	210302	210403	101	-1.49244		-1.81983				-1.50538	0.26	0.102564	0.102745	5.88983	337.633
		VII	483653	483754	101	-0.773961		-1.04727				-1.45161	0.31	0.134615	0.135025	7.7403	443.712
		VIII	174447	174548	101	-1.68121		-2.0228				-1.39785	0.36	0.166667	0.167448	9.59893	550.257
		VIII	562520	562621	101	0.382333		0.196057				-1.34409	0.41	0.198718	0.20005	11.4678	657.39
		X	1693	1794	101	-0.878723		-1.15992				-1.29032	0.46	0.230769	0.232868	13.3491	765.237
		XI	666709	666810	101	-0.728574		-0.998466				-1.23656	0.51	0.262821	0.265944	15.2452	873.93
		XI	666714	666815	101	-0.879737		-1.16101				-1.1828	0.56	0.294872	0.299321	17.1585	983.611
		XII	107154	107255	101	-0.963569		-1.25115				-1.12903	0.61	0.326923	0.333046	19.0918	1094.43
		XII	453181	453282	101	-2.07566		-2.44695				-1.07527	0.66	0.358974	0.367169	21.0479	1206.57
		XII	453752	453853	101	-0.982571		-1.27158				-1.02151	0.71	0.391026	0.401746	23.03	1320.19
		XII	453812	453913	101	-0.573676		-0.83191				-0.967742	0.76	0.423077	0.436838	25.0417	1435.51
		XII	462318	462419	101	-1.92244		-2.28219				-0.913978	0.81	0.455128	0.472516	27.0869	1552.75
		XII	462949	463050	101	-0.683913		-0.950444				-0.860215	0.86	0.487179	0.508857	29.1702	1672.17
		XII	1012550	1012651	101	-0.640371		-0.903625
		XIV	515776	515877	101	-1.79758		-2.14794
		XV	480686	480787	101	-2.27612		-2.6625
		XV	559497	559598	101	-0.932052		-1.21726
		XV	1042267	1042368	101	-0.493221		-0.745399
		I	52108	52210	102	-1.70905		-2.05274
		I	100299	100401	102	-0.0773947		-0.298274
		II	30232	30334	102	-0.261555		-0.496295
		IV	294716	294818	102	-1.36192		-1.67949
		IV	872409	872511	102	-0.446645		-0.695317
		IV	957196	957298	102	-0.343698		-0.584622
		IV	981759	981861	102	-0.465848		-0.715965
		VI	210302	210404	102	-1.1754		-1.47893
		VII	922436	922538	102	-1.57799		-1.91181
		X	108098	108200	102	-1.51573		-1.84487
		X	276361	276463	102	-0.519794		-0.773972
		X	608709	608811	102	-1.10475		-1.40296
		XII	11252	11354	102	-0.253058		-0.487159
		XII	455410	455512	102	-0.371533		-0.614552
		XII	457295	457397	102	-1.7863		-2.1358
		XII	460493	460595	102	-1.47491		-1.80098
		XII	464547	464649	102	-0.363848		-0.606288
		XII	466432	466534	102	-1.78519		-2.13461
		XII	472461	472563	102	-0.319542		-0.558647
		XII	482041	482143	102	-0.390016		-0.634425
		XII	489345	489447	102	-0.352961		-0.594581
		XII	981009	981111	102	-0.323461		-0.562861
		XII	1012550	1012652	102	-1.83198		-2.18492
		XIII	820608	820710	102	-0.96658		-1.25439
		XIII	890068	890170	102	-1.50183		-1.82993
		XIV	761541	761643	102	-1.54749		-1.87902
		XIV	784101	784203	102	-0.805605		-1.0813
		XIV	784172	784274	102	-0.866422		-1.14669
		XV	480685	480787	102	-1.87217		-2.22814
		XV	709332	709434	102	-0.44127		-0.689538
		XV	970875	970977	102	-0.629538		-0.891977
		XVI	856112	856214	102	-1.35321		-1.67012
		I	52108	52211	103	-1.05175		-1.34596
		II	673886	673989	103	-0.218355		-0.449844
		II	743678	743781	103	-1.26356		-1.57372
		V	460206	460309	103	-0.535017		-0.79034
		VI	210302	210405	103	-1.42841		-1.75098
		VII	6501	6604	103	-1.13782		-1.43852
		VIII	174447	174550	103	-1.38711		-1.70656
		XII	107154	107257	103	-0.429008		-0.676353
		XII	456817	456920	103	-0.937838		-1.22348
		XII	465954	466057	103	-0.633137		-0.895846
		XII	735532	735635	103	-2.13933		-2.51541
		XII	1012550	1012653	103	-1.0359		-1.32892
		XIII	820608	820711	103	-0.565451		-0.823065
		XIV	681972	682075	103	-0.419309		-0.665923
		XIV	784172	784275	103	-0.40024		-0.645419
		XV	341700	341803	103	-1.6423		-1.98096
		XV	480684	480787	103	-1.43336		-1.7563
		I	52107	52211	104	-1.02564		-1.3179
		I	222751	222855	104	-1.09587		-1.39341
		III	41	145	104	-0.642824		-0.906263
		VI	210302	210406	104	-1.49307		-1.8205
		VII	879984	880088	104	-1.40629		-1.7272
		VIII	174447	174551	104	-1.49737		-1.82513
		VIII	456058	456162	104	-1.84184		-2.19553
		VIII	543353	543457	104	-1.20484		-1.51058
		VIII	556826	556930	104	-1.02693		-1.31928
		VIII	556859	556963	104	0.182371		-0.0189559
		X	561483	561587	104	-1.7921		-2.14204
		XI	514096	514200	104	-2.04156		-2.41028
		XII	107154	107258	104	-0.586641		-0.84585
		XII	453141	453245	104	-0.145758		-0.371783
		XII	457372	457476	104	-1.91742		-2.27679
		XII	462278	462382	104	-0.166073		-0.393626
		XII	466509	466613	104	-1.8536		-2.20817
		XII	537872	537976	104	-1.28032		-1.59174
		XII	1012550	1012654	104	-1.02199		-1.31397
		XIII	117514	117618	104	-1.57062		-1.90389
		XIV	784106	784210	104	0.425606		0.242587
		XV	480683	480787	104	-1.38742		-1.70691
		XV	559497	559601	104	-1.21227		-1.51857
		XVI	822870	822974	104	-1.36652		-1.68443
		II	1937	2042	105	-1.41978		-1.74169
		II	341568	341673	105	-0.440619		-0.688838
		II	791031	791136	105	-0.304794		-0.542789
		VI	24067	24172	105	-1.80558		-2.15654
		VI	210302	210407	105	-1.33965		-1.65554
		VII	471018	471123	105	-0.0470152		-0.265608
		VII	740022	740127	105	-1.53808		-1.8689
		VII	817863	817968	105	-1.96155		-2.32425
		VIII	10578	10683	105	-1.87429		-2.23042
		VIII	174447	174552	105	-1.5627		-1.89538
		VIII	223655	223760	105	-1.60061		-1.93614
		VIII	556878	556983	105	-0.8585		-1.13817
		XII	11252	11357	105	-0.838526		-1.11669
		XII	107154	107259	105	-0.782862		-1.05684
		XII	453140	453245	105	0.00305861		-0.211765
		XII	453181	453286	105	-1.14635		-1.44768
		XII	456361	456466	105	-1.85338		-2.20793
		XII	457143	457248	105	-0.700335		-0.968102
		XII	459688	459793	105	-1.54066		-1.87168
		XII	462277	462382	105	-0.0292486		-0.246504
		XII	462318	462423	105	-1.17776		-1.48147
		XII	465498	465603	105	-1.72227		-2.06696
		XII	466159	466264	105	-1.00042		-1.29077
		XII	466280	466385	105	-0.437248		-0.685213
		XII	489361	489466	105	-1.27865		-1.58994
		XII	1012550	1012655	105	-0.293285		-0.530414
		XIII	129825	129930	105	-1.59415		-1.9292
		XIII	357475	357580	105	-1.8424		-2.19613
		XIII	522712	522817	105	-1.27923		-1.59057
		XIII	924321	924426	105	0.602965		0.433296
		XIV	784169	784274	105	-0.283968		-0.520396
		XIV	784172	784277	105	0.144462		-0.059718
		XV	480682	480787	105	-1.59461		-1.92968
		II	112631	112737	106	-0.964644		-1.25231
		II	674406	674512	106	-1.22391		-1.53108
		II	698730	698836	106	-0.702243		-0.970153
		II	780145	780251	106	-0.986225		-1.27551
		II	786436	786542	106	-0.568043		-0.825853
		III	246	352	106	-0.563261		-0.82071
		III	132817	132923	106	-1.71186		-2.05577
		III	286832	286938	106	-1.21838		-1.52514
		IV	51938	52044	106	-1.13313		-1.43347
		IV	414505	414611	106	-0.941963		-1.22792
		IV	729848	729954	106	-1.45594		-1.78058
		IV	1302267	1302373	106	-1.02632		-1.31863
		IX	127761	127867	106	-0.834695		-1.11257
		IX	192983	193089	106	-1.21752		-1.52422
		IX	213578	213684	106	-0.60508		-0.865677
		IX	380201	380307	106	-1.53415		-1.86468
		IX	420519	420625	106	-1.60191		-1.93754
		V	41648	41754	106	-1.45888		-1.78374
		V	165645	165751	106	-0.878914		-1.16012
		VI	24066	24172	106	-1.0623		-1.35732
		VII	168448	168554	106	-1.43416		-1.75716
		VII	268853	268959	106	-1.08637		-1.38319
		VII	536273	536379	106	-0.63838		-0.901484
		VII	692091	692197	106	-1.25372		-1.56314
		VIII	10577	10683	106	-1.24705		-1.55597
		VIII	66830	66936	106	-0.866867		-1.14717
		VIII	174447	174553	106	-2.50783		-2.91164
		VIII	212963	213069	106	-1.33365		-1.64908
		VIII	214961	215067	106	-1.37063		-1.68885
		VIII	288944	289050	106	-1.26867		-1.57921
		VIII	526600	526706	106	-0.899484		-1.18224
		VIII	556883	556989	106	-0.0251807		-0.24213
		X	192006	192112	106	-0.733463		-1.00372
		X	478560	478666	106	-0.792117		-1.06679
		X	519732	519838	106	-1.42668		-1.74912
		XI	97601	97707	106	-1.39939		-1.71977
		XI	300199	300305	106	-0.80962		-1.08561
		XI	590716	590822	106	-0.725776		-0.995458
		XI	666709	666815	106	-0.217582		-0.449012
		XII	107154	107260	106	-0.842833		-1.12133
		XII	193019	193125	106	-0.677866		-0.943942
		XII	405414	405520	106	-0.884558		-1.16619
		XII	451945	452051	106	-0.606901		-0.867635
		XII	452765	452871	106	-0.894118		-1.17647
		XII	452773	452879	106	-1.261		-1.57097
		XII	452847	452953	106	-1.12457		-1.42427
		XII	452893	452999	106	-0.901691		-1.18461
		XII	453095	453201	106	-0.911953		-1.19565
		XII	453125	453231	106	-0.670666		-0.9362
		XII	453140	453246	106	-0.974787		-1.26321
		XII	453180	453286	106	-1.53469		-1.86526
		XII	454747	454853	106	-0.221377		-0.453094
		XII	455397	455503	106	-0.696722		-0.964218
		XII	456181	456287	106	-0.949081		-1.23557
		XII	456213	456319	106	-0.78852		-1.06292
		XII	456479	456585	106	-0.740405		-1.01119
		XII	456493	456599	106	-0.387432		-0.631647
		XII	457021	457127	106	-1.3963		-1.71645
		XII	457295	457401	106	-0.772738		-1.04595
		XII	457370	457476	106	-1.2734		-1.5843
		XII	457983	458089	106	-0.402223		-0.647552
		XII	458395	458501	106	-0.436454		-0.684359
		XII	458932	459038	106	-0.440214		-0.688402
		XII	459268	459374	106	-1.40978		-1.73095
		XII	459308	459414	106	-0.564147		-0.821664
		XII	459698	459804	106	-1.22041		-1.52733
		XII	461082	461188	106	-0.640427		-0.903685
		XII	461846	461952	106	-0.596476		-0.856426
		XII	461902	462008	106	-0.906345		-1.18962
		XII	461910	462016	106	-1.09473		-1.39219
		XII	461984	462090	106	-0.740571		-1.01137
		XII	462030	462136	106	-0.8126		-1.08882
		XII	462232	462338	106	-1.01634		-1.3079
		XII	462262	462368	106	-0.780451		-1.05425
		XII	462277	462383	106	-1.14265		-1.44371
		XII	464534	464640	106	-0.86066		-1.14049
		XII	465350	465456	106	-0.723302		-0.992798
		XII	465616	465722	106	-0.93182		-1.21701
		XII	465630	465736	106	-0.58447		-0.843516
		XII	466158	466264	106	-1.68766		-2.02974
		XII	466432	466538	106	-0.773392		-1.04666
		XII	466507	466613	106	-1.36126		-1.67877
		XII	467120	467226	106	-0.515397		-0.769244
		XII	467532	467638	106	-0.637055		-0.900059
		XII	468445	468551	106	-0.608135		-0.868962
		XII	490228	490334	106	-1.50705		-1.83554
		XII	587477	587583	106	-1.09194		-1.38918
		XII	740597	740703	106	-1.37532		-1.69389
		XII	941909	942015	106	-0.994787		-1.28472
		XII	1012550	1012656	106	-1.4419		-1.76549
		XIII	139632	139738	106	-1.29638		-1.60901
		XIII	170574	170680	106	-0.741573		-1.01244
		XIII	379716	379822	106	-0.798695		-1.07387
		XIII	412475	412581	106	-1.21543		-1.52197
		XIII	473040	473146	106	-1.03453		-1.32745
		XIII	819869	819975	106	-0.900013		-1.18281
		XIV	689540	689646	106	-1.77372		-2.12228
		XIV	784169	784275	106	-1.55309		-1.88504
		XV	53593	53699	106	-1.29572		-1.6083
		XV	177132	177238	106	-1.67229		-2.01322
		XV	480681	480787	106	-1.28185		-1.59339
		XVI	100090	100196	106	-1.56212		-1.89475
		XVI	128210	128316	106	-0.701408		-0.969256
		XVI	336537	336643	106	-1.38972		-1.70938
		XVI	454839	454945	106	-0.809001		-1.08495
		I	159246	159353	107	-1.19084		-1.49553
		I	189954	190061	107	-0.503463		-0.756412
		II	1936	2043	107	-0.765849		-1.03855
		II	2267	2374	107	-0.851602		-1.13075
		II	226374	226481	107	-1.47684		-1.80305
		II	264916	265023	107	-1.21791		-1.52463
		II	289452	289559	107	-1.09184		-1.38907
		II	296940	297047	107	-1.0567		-1.35129
		II	760513	760620	107	-0.61627		-0.87771
		III	132816	132923	107	-1.24135		-1.54984
		III	286832	286939	107	-1.36299		-1.68063
		IV	488508	488615	107	-1.07491		-1.37087
		IV	805417	805524	107	-0.824631		-1.10175
		IV	1269091	1269198	107	-1.13058		-1.43074
		IV	1361305	1361412	107	-0.668865		-0.934264
		IX	16078	16185	107	-1.31281		-1.62668
		IX	56786	56893	107	-0.711953		-0.980595
		V	165644	165751	107	-0.838964		-1.11717
		V	460202	460309	107	-1.82745		-2.18005
		VI	94045	94152	107	-0.896567		-1.1791
		VI	210302	210409	107	-1.07381		-1.36969
		VII	83125	83232	107	-0.907416		-1.19077
		VII	817863	817970	107	-1.70846		-2.05211
		VII	961681	961788	107	-1.66337		-2.00363
		VII	975022	975129	107	-0.970171		-1.25825
		VIII	1748	1855	107	-0.867619		-1.14798
		X	3520	3627	107	-1.25771		-1.56743
		X	16061	16168	107	-1.4242		-1.74645
		X	108098	108205	107	-1.5314		-1.86173
		X	122371	122478	107	-1.37103		-1.68928
		X	435614	435721	107	-0.860402		-1.14022
		X	699421	699528	107	-1.6416		-1.98022
		X	721017	721124	107	-1.69579		-2.03849
		XI	257353	257460	107	-0.507727		-0.760996
		XI	368971	369078	107	-1.1486		-1.4501
		XI	455031	455138	107	-0.663287		-0.928266
		XI	459229	459336	107	-1.56165		-1.89425
		XI	604749	604856	107	-1.04725		-1.34112
		XI	663739	663846	107	-1.44775		-1.77177
		XII	107154	107261	107	-0.613673		-0.874917
		XII	412320	412427	107	-1.39055		-1.71027
		XII	451851	451958	107	-1.29232		-1.60465
		XII	452293	452400	107	-1.17966		-1.48351
		XII	452334	452441	107	-0.883769		-1.16534
		XII	452922	453029	107	-1.24639		-1.55526
		XII	452926	453033	107	-0.748319		-1.0197
		XII	453092	453199	107	-0.269765		-0.505124
		XII	453161	453268	107	-0.625862		-0.888024
		XII	453162	453269	107	-0.65979		-0.924505
		XII	453181	453288	107	-0.869098		-1.14957
		XII	453752	453859	107	-0.576588		-0.835041
		XII	453812	453919	107	-0.224449		-0.456396
		XII	453851	453958	107	-0.630291		-0.892786
		XII	454626	454733	107	-0.693203		-0.960434
		XII	456066	456173	107	-0.477311		-0.728291
		XII	456213	456320	107	-0.939184		-1.22493
		XII	456288	456395	107	-1.41289		-1.73429
		XII	456310	456417	107	-0.227738		-0.459933
		XII	456361	456468	107	-1.39875		-1.71909
		XII	456780	456887	107	-1.60348		-1.93922
		XII	456804	456911	107	-1.30153		-1.61455
		XII	457295	457402	107	-0.828433		-1.10584
		XII	459269	459376	107	-1.216		-1.52258
		XII	459686	459793	107	-0.353191		-0.59483
		XII	460988	461095	107	-1.26733		-1.57777
		XII	461260	461367	107	-1.32133		-1.63584
		XII	461430	461537	107	-1.20473		-1.51046
		XII	461471	461578	107	-0.574547		-0.832847
		XII	462059	462166	107	-1.23693		-1.54508
		XII	462063	462170	107	-0.878095		-1.15924
		XII	462168	462275	107	-0.938231		-1.2239
		XII	462229	462336	107	-0.333837		-0.574019
		XII	462298	462405	107	-0.621381		-0.883205
		XII	462299	462406	107	-0.703437		-0.971437
		XII	462318	462425	107	-0.919046		-1.20328
		XII	462889	462996	107	-0.382425		-0.626264
		XII	462949	463056	107	-0.161		-0.388172
		XII	462988	463095	107	-0.607087		-0.867835
		XII	463414	463521	107	-0.624925		-0.887016
		XII	463763	463870	107	-0.668483		-0.933852
		XII	465203	465310	107	-0.274144		-0.509833
		XII	465350	465457	107	-0.930306		-1.21538
		XII	465377	465484	107	-0.917745		-1.20188
		XII	465425	465532	107	-1.37978		-1.69869
		XII	465498	465605	107	-1.39784		-1.71811
		XII	465917	466024	107	-1.67505		-2.01619
		XII	465941	466048	107	-1.22964		-1.53725
		XII	466432	466539	107	-0.615479		-0.876859
		XII	468406	468513	107	-1.47379		-1.79978
		XII	490261	490368	107	-1.19533		-1.50035
		XII	490302	490409	107	-1.01125		-1.30242
		XII	714204	714311	107	-1.31654		-1.63069
		XII	1012550	1012657	107	-1.29939		-1.61225
		XIII	54913	55020	107	-1.28235		-1.59393
		XIII	104601	104708	107	-1.03488		-1.32783
		XIII	129825	129932	107	-1.42149		-1.74354
		XIII	289854	289961	107	-0.691081		-0.958152
		XIII	408429	408536	107	-0.235926		-0.468737
		XIII	488956	489063	107	-1.37724		-1.69596
		XIII	663837	663944	107	-1.19265		-1.49747
		XIII	797778	797885	107	-0.422522		-0.669378
		XIII	806855	806962	107	-1.3836		-1.7028
		XIII	820608	820715	107	-1.51864		-1.848
		XIV	45261	45368	107	-1.08189		-1.37837
		XIV	281515	281622	107	-0.743919		-1.01497
		XIV	473999	474106	107	-1.20477		-1.5105
		XIV	620785	620892	107	-1.43361		-1.75657
		XV	10875	10982	107	-1.22346		-1.5306
		XV	348865	348972	107	0.010829		-0.20341
		XV	480629	480736	107	-1.89572		-2.25346
		XV	480680	480787	107	-1.89804		-2.25596
		XV	600156	600263	107	-1.29906		-1.61189
		XV	632144	632251	107	-0.94778		-1.23417
		XV	751696	751803	107	-1.19151		-1.49625
		XV	1043663	1043770	107	-1.24496		-1.55373
		XVI	115900	116007	107	-1.40883		-1.72993
		XVI	366545	366652	107	-0.979163		-1.26792
		XVI	553457	553564	107	-1.2367		-1.54484
		XVI	614264	614371	107	-1.41059		-1.73181
		XVI	670319	670426	107	-1.35589		-1.673
		XVI	679098	679205	107	-1.00044		-1.2908
		XVI	719549	719656	107	-1.47515		-1.80124
		I	24156	24264	108	-1.33679		-1.65246
		I	28545	28653	108	-0.671149		-0.93672
		I	165501	165609	108	-1.20318		-1.5088
		I	189954	190062	108	-0.874756		-1.15565
		I	224065	224173	108	-1.24539		-1.55418
		II	645958	646066	108	-0.10539		-0.328377
		III	37	145	108	-0.803782		-1.07934
		III	286830	286938	108	-0.913332		-1.19713
		IV	650761	650869	108	-0.723193		-0.992681
		IV	883562	883670	108	-0.796418		-1.07142
		IV	991984	992092	108	-0.886849		-1.16866
		IX	213578	213686	108	-0.791241		-1.06585
		V	165645	165753	108	-1.39399		-1.71397
		V	448659	448767	108	-0.801819		-1.07723
		V	497759	497867	108	-0.941621		-1.22755
		VII	476346	476454	108	-1.21631		-1.52292
		VII	567102	567210	108	-0.964265		-1.2519
		VII	822650	822758	108	-0.956781		-1.24385
		VII	882915	883023	108	0.107927		-0.0990028
		VII	975022	975130	108	-1.03786		-1.33103
		VIII	52096	52204	108	-1.33673		-1.65239
		VIII	174447	174555	108	-1.38842		-1.70798
		VIII	548981	549089	108	-0.939832		-1.22563
		VIII	550702	550810	108	-0.805272		-1.08094
		X	31626	31734	108	-0.821868		-1.09878
		X	108096	108204	108	-1.16486		-1.46759
		X	108097	108205	108	-1.10765		-1.40608
		X	108098	108206	108	-1.44024		-1.7637
		XI	257352	257460	108	-0.451185		-0.700199
		XII	107154	107262	108	-0.752627		-1.02433
		XII	220343	220451	108	-1.2568		-1.56645
		XII	273309	273417	108	-1.27881		-1.59012
		XII	412319	412427	108	-1.40466		-1.72544
		XII	451851	451959	108	-1.10768		-1.40611
		XII	452926	453034	108	-0.696645		-0.964134
		XII	453091	453199	108	-0.9224		-1.20688
		XII	453120	453228	108	-0.495304		-0.747638
		XII	453180	453288	108	-1.01298		-1.30428
		XII	453487	453595	108	-1.60449		-1.94031
		XII	456213	456321	108	-1.00799		-1.29891
		XII	456795	456903	108	-0.993109		-1.28291
		XII	459268	459376	108	-1.16061		-1.46303
		XII	459698	459806	108	-1.31588		-1.62998
		XII	460988	461096	108	-0.946081		-1.23235
		XII	462059	462167	108	-1.36058		-1.67805
		XII	462063	462171	108	-0.400343		-0.64553
		XII	462228	462336	108	-0.454221		-0.703463
		XII	462229	462337	108	-0.854876		-1.13428
		XII	462257	462365	108	-0.315756		-0.554576
		XII	462317	462425	108	-1.07854		-1.37477
		XII	462624	462732	108	-1.57296		-1.90641
		XII	465350	465458	108	-1.02023		-1.31208
		XII	465498	465606	108	-1.39984		-1.72026
		XII	465932	466040	108	-1.01446		-1.30587
		XII	468405	468513	108	-1.15907		-1.46137
		XII	481236	481344	108	-0.959004		-1.24624
		XII	664370	664478	108	-1.08556		-1.38232
		XII	714204	714312	108	-1.46405		-1.7893
		XIII	169237	169345	108	-1.536		-1.86666
		XIII	377960	378068	108	-0.930117		-1.21518
		XIII	806854	806962	108	-1.33658		-1.65224
		XIV	546338	546446	108	-0.606614		-0.867326
		XIV	625000	625108	108	-0.810256		-1.0863
		XIV	784130	784238	108	-0.285525		-0.52207
		XIV	784169	784277	108	-0.42226		-0.669097
		XV	177130	177238	108	-0.809309		-1.08528
		XV	480629	480737	108	-2.09556		-2.46835
		XV	480679	480787	108	-1.059		-1.35377
		XV	751696	751804	108	-0.979234		-1.26799
		XV	920557	920665	108	-1.6217		-1.95882
		XV	1042260	1042368	108	-2.06819		-2.43891
		XV	1043663	1043771	108	-0.983406		-1.27248
		XVI	115900	116008	108	-1.41478		-1.73632
		XVI	366545	366653	108	-1.36445		-1.6822
		XVI	553457	553565	108	-1.55934		-1.89176
		XVI	670319	670427	108	-1.7256		-2.07054
		XVI	809904	810012	108	-0.886289		-1.16805
		XVI	855892	856000	108	-0.937546		-1.22317
		I	24156	24265	109	-1.10415		-1.40231
		I	189954	190063	109	-0.912757		-1.19651
		II	1937	2046	109	-0.645913		-0.909584
		II	384056	384165	109	-1.58918		-1.92385
		III	9831	9940	109	-0.67232		-0.937979
		III	286830	286939	109	-0.777935		-1.05154
		IV	148147	148256	109	-1.11262		-1.41142
		IV	148150	148259	109	-1.07137		-1.36706
		IX	380201	380310	109	-1.35825		-1.67554
		IX	439579	439688	109	-0.988728		-1.2782
		V	11061	11170	109	-1.36197		-1.67954
		V	179498	179607	109	-1.9077		-2.26634
		V	370967	371076	109	-1.13609		-1.43666
		VII	529947	530056	109	-0.401856		-0.647157
		VII	975022	975131	109	-1.28202		-1.59357
		VIII	556826	556935	109	-0.486831		-0.738528
		X	3518	3627	109	-0.858533		-1.13821
		X	108096	108205	109	-0.914771		-1.19868
		X	275971	276080	109	-1.49531		-1.82291
		XI	372978	373087	109	-1.51579		-1.84493
		XII	273309	273418	109	-1.0676		-1.36301
		XII	451851	451960	109	-1.48058		-1.80708
		XII	452922	453031	109	-1.38083		-1.69981
		XII	453161	453270	109	-0.897207		-1.17979
		XII	456310	456419	109	-0.777565		-1.05115
		XII	456361	456470	109	-1.36811		-1.68614
		XII	456653	456762	109	-0.534177		-0.789437
		XII	456794	456903	109	-0.951716		-1.2384
		XII	456795	456904	109	-1.18022		-1.48411
		XII	462298	462407	109	-0.801673		-1.07707
		XII	465447	465556	109	-0.831101		-1.10871
		XII	465498	465607	109	-1.37498		-1.69353
		XII	465790	465899	109	-0.908021		-1.19142
		XII	465931	466040	109	-0.780781		-1.0546
		XII	465932	466041	109	-1.32289		-1.63751
		XII	466509	466618	109	-0.876306		-1.15732
		XII	468445	468554	109	-0.480324		-0.731532
		XII	490228	490337	109	-1.35383		-1.67079
		XII	1012550	1012659	109	-0.990368		-1.27997
		XIII	139632	139741	109	-1.75231		-2.09926
		XIII	443760	443869	109	-1.11971		-1.41905
		XIII	820608	820717	109	-0.99085		-1.28048
		XIII	835990	836099	109	-0.0704232		-0.290778
		XIV	602237	602346	109	0.0383625		-0.173804
		XIV	784101	784210	109	0.335108		0.145277
		XV	480629	480738	109	-1.6616		-2.00172
		XV	480678	480787	109	-1.71051		-2.05432
		XV	632144	632253	109	-1.21656		-1.52319
		XV	751696	751805	109	-1.20206		-1.50759
		XV	1043663	1043772	109	-1.23675		-1.54489
		XVI	1725	1834	109	-0.437294		-0.685262
		XVI	115900	116009	109	-1.37636		-1.69501
		I	375	485	110	-1.46028		-1.78525
		I	24156	24266	110	-1.55739		-1.88966
		II	1966	2076	110	-0.607637		-0.868427
		III	9830	9940	110	-0.643867		-0.907383
		III	9831	9941	110	-0.547295		-0.803543
		III	286830	286940	110	-0.944087		-1.2302
		IV	518819	518929	110	-1.09185		-1.38909
		IV	710648	710758	110	-0.271901		-0.50742
		IV	1308150	1308260	110	-1.07161		-1.36732
		IV	1308234	1308344	110	-0.867276		-1.14761
		IX	387904	388014	110	-1.28299		-1.59461
		V	206462	206572	110	-1.23897		-1.54728
		VII	9683	9793	110	-1.208		-1.51398
		VII	573872	573982	110	-1.30948		-1.6231
		VII	961681	961791	110	-0.723764		-0.993295
		VII	966527	966637	110	-1.49488		-1.82245
		VIII	556826	556936	110	-0.104078		-0.326966
		X	3518	3628	110	-0.838991		-1.11719
		X	108096	108206	110	-1.03007		-1.32266
		XII	273309	273419	110	-1.5385		-1.86936
		XII	408412	408522	110	-0.904122		-1.18723
		XII	451851	451961	110	-1.45899		-1.78386
		XII	453141	453251	110	-0.98502		-1.27421
		XII	453300	453410	110	-1.49802		-1.82583
		XII	453851	453961	110	-1.18563		-1.48993
		XII	456361	456471	110	-1.74162		-2.08776
		XII	456780	456890	110	-1.66368		-2.00396
		XII	456795	456905	110	-1.37283		-1.69122
		XII	457255	457365	110	-0.232369		-0.464913
		XII	457949	458059	110	-0.753727		-1.02551
		XII	459686	459796	110	-0.869922		-1.15045
		XII	460988	461098	110	-1.50567		-1.83405
		XII	462437	462547	110	-1.43216		-1.75501
		XII	465498	465608	110	-1.66586		-2.00631
		XII	465917	466027	110	-1.71392		-2.05798
		XII	466392	466502	110	-0.704588		-0.972676
		XII	467086	467196	110	-0.450067		-0.698997
		XII	489359	489469	110	-0.844992		-1.12365
		XII	941909	942019	110	-1.42808		-1.75062
		XII	1012550	1012660	110	-0.678029		-0.944118
		XII	1012586	1012696	110	-0.598665		-0.858779
		XIV	567163	567273	110	-1.21325		-1.51963
		XIV	749149	749259	110	-0.78283		-1.05681
		XV	177128	177238	110	-1.14706		-1.44846
		XV	469152	469262	110	-0.880963		-1.16233
		XV	480629	480739	110	-1.60043		-1.93595
		XV	480677	480787	110	-0.637013		-0.900014
		XVI	164847	164957	110	-1.44744		-1.77144
		XVI	737626	737736	110	-1.6333		-1.97129
		I	24156	24267	111	-1.37146		-1.68975
		II	699834	699945	111	-1.4486		-1.77269
		III	286830	286941	111	-1.15571		-1.45776
		IV	44	155	111	-0.667317		-0.932599
		IV	282751	282862	111	-1.8173		-2.16914
		IV	1337771	1337882	111	0.161773		-0.0411044
		IX	1710	1821	111	-0.468687		-0.719018
		VII	53375	53486	111	-1.56251		-1.89517
		VIII	66813	66924	111	-0.437219		-0.685182
		VIII	556878	556989	111	-0.396497		-0.641395
		X	1693	1804	111	-0.384273		-0.628251
		X	3518	3629	111	-1.42299		-1.74515
		X	108096	108207	111	-1.53191		-1.86227
		X	182966	183077	111	-1.07373		-1.3696
		XI	97596	97707	111	-1.55553		-1.88766
		XII	107154	107265	111	-1.35027		-1.66695
		XII	273309	273420	111	-1.44878		-1.77288
		XII	408412	408523	111	-0.842912		-1.12141
		XII	412316	412427	111	-1.30865		-1.62221
		XII	452773	452884	111	-0.950699		-1.23731
		XII	453125	453236	111	-1.35262		-1.66948
		XII	453140	453251	111	-1.50458		-1.83288
		XII	453159	453270	111	-0.6884		-0.955269
		XII	453851	453962	111	-0.69979		-0.967516
		XII	456483	456594	111	-1.31135		-1.62511
		XII	458933	459044	111	-0.840473		-1.11879
		XII	459265	459376	111	-0.554777		-0.811588
		XII	459308	459419	111	-0.682649		-0.949085
		XII	460017	460128	111	-0.595435		-0.855306
		XII	461910	462021	111	-0.837609		-1.11571
		XII	462262	462373	111	-1.28953		-1.60164
		XII	462277	462388	111	-1.4728		-1.79871
		XII	462296	462407	111	-0.780756		-1.05458
		XII	462988	463099	111	-0.725508		-0.99517
		XII	465620	465731	111	-0.71156		-0.980172
		XII	468070	468181	111	-0.964521		-1.25217
		XII	468402	468513	111	-0.571587		-0.829663
		XII	468445	468556	111	-0.836146		-1.11414
		XII	988850	988961	111	-0.811333		-1.08745
		XII	1012550	1012661	111	-1.16613		-1.46895
		XIII	218290	218401	111	-1.58953		-1.92423
		XIV	784164	784275	111	-0.753754		-1.02554
		XV	392262	392373	111	-1.53312		-1.86357
		XV	480676	480787	111	-1.5219		-1.85151
		XVI	679094	679205	111	-0.729183		-0.999122
		II	1964	2076	112	-0.65343		-0.917666
		II	459507	459619	112	-1.50048		-1.82847
		III	5882	5994	112	-1.65351		-1.99302
		IV	14	126	112	-0.0205846		-0.237188
		IV	148147	148259	112	-0.973279		-1.26159
		IX	96377	96489	112	-1.5738		-1.90731
		IX	405278	405390	112	-1.44254		-1.76617
		VII	751512	751624	112	-1.22804		-1.53553
		VIII	62149	62261	112	-1.25241		-1.56174
		VIII	66813	66925	112	-0.367501		-0.610216
		X	108096	108208	112	-1.16693		-1.46982
		XI	459229	459341	112	-1.40301		-1.72367
		XI	663739	663851	112	-1.57762		-1.91141
		XII	452684	452796	112	-0.375251		-0.618549
		XII	452922	453034	112	-1.28458		-1.59632
		XII	459264	459376	112	-0.525227		-0.779813
		XII	459686	459798	112	-0.781278		-1.05514
		XII	461821	461933	112	-0.547279		-0.803526
		XII	462059	462171	112	-1.29756		-1.61028
		XII	468401	468513	112	-0.351681		-0.593205
		XII	489359	489471	112	-0.924947		-1.20962
		XII	664370	664482	112	-1.2958		-1.60839
		XII	1012550	1012662	112	-0.590032		-0.849496
		XII	1012584	1012696	112	-1.99594		-2.36122
		XIII	148322	148434	112	-1.43325		-1.75618
		XV	480629	480741	112	-2.29863		-2.6867
		XV	480675	480787	112	-1.5454		-1.87677
		XV	751696	751808	112	-1.21508		-1.5216
		XVI	679094	679206	112	-0.551323		-0.807874
		I	215442	215555	113	-1.65232		-1.99174
		III	156437	156550	113	-0.676851		-0.942851
		IV	745330	745443	113	-1.39374		-1.7137
		IV	805417	805530	113	-1.21633		-1.52294
		IV	1308196	1308309	113	-0.832445		-1.11016
		VII	961681	961794	113	-0.621151		-0.882958
		VIII	66813	66926	113	-0.844401		-1.12301
		VIII	66823	66936	113	-0.873154		-1.15393
		VIII	212963	213076	113	-1.57395		-1.90748
		VIII	214961	215074	113	-1.57259		-1.90601
		VIII	536044	536157	113	-1.87681		-2.23313
		VIII	556826	556939	113	-0.330946		-0.570909
		X	182964	183077	113	-1.08666		-1.38351
		XI	253186	253299	113	-1.30856		-1.62211
		XII	107154	107267	113	-1.05827		-1.35298
		XII	452840	452953	113	-0.367313		-0.610014
		XII	459686	459799	113	-0.619579		-0.881268
		XII	461687	461800	113	-0.710182		-0.97869
		XII	461977	462090	113	-0.412941		-0.659076
		XII	1012550	1012663	113	-0.986639		-1.27596
		XII	1012583	1012696	113	-0.766741		-1.03951
		XIII	250435	250548	113	-0.195674		-0.425456
		XIII	873648	873761	113	-0.228621		-0.460882
		XIV	45261	45374	113	-1.47053		-1.79627
		XIV	483192	483305	113	-1.35378		-1.67073
		XV	177125	177238	113	-0.956974		-1.24406
		XV	480629	480742	113	-2.51779		-2.92235
		XV	480674	480787	113	-1.7642		-2.11204
		XVI	115900	116013	113	-1.42423		-1.74648
		XVI	336537	336650	113	-1.38828		-1.70783
		XVI	679094	679207	113	-0.906623		-1.18992
		XVI	788541	788654	113	-0.991203		-1.28086
		I	61139	61253	114	-1.42365		-1.74586
		I	161173	161287	114	-1.14562		-1.44691
		II	1937	2051	114	-0.888571		-1.17051
		II	226832	226946	114	-1.23751		-1.54571
		IV	185042	185156	114	-1.00972		-1.30077
		IV	987657	987771	114	-1.01812		-1.30981
		IV	1211574	1211688	114	-1.07882		-1.37508
		IX	56791	56905	114	-0.692384		-0.959553
		IX	157942	158056	114	-0.934293		-1.21967
		V	444332	444446	114	-1.14108		-1.44202
		VII	535422	535536	114	-1.30555		-1.61887
		VII	562775	562889	114	-1.2522		-1.5615
		VII	769383	769497	114	-0.758211		-1.03033
		VII	961681	961795	114	-0.125922		-0.350453
		VIII	66822	66936	114	-0.274325		-0.510027
		VIII	174447	174561	114	-1.44576		-1.76964
		VIII	544540	544654	114	-1.30898		-1.62256
		X	477337	477451	114	-1.02477		-1.31695
		XI	517458	517572	114	-0.890684		-1.17278
		XII	453300	453414	114	-1.27256		-1.5834
		XII	457540	457654	114	-1.35731		-1.67453
		XII	458933	459047	114	-0.348358		-0.589633
		XII	468070	468184	114	-0.458595		-0.708166
		XII	476909	477023	114	-1.26237		-1.57245
		XII	598015	598129	114	-1.26371		-1.57388
		XII	946105	946219	114	-1.19687		-1.50201
		XII	1012550	1012664	114	-1.50277		-1.83094
		XIII	357010	357124	114	-1.24472		-1.55347
		XIII	362592	362706	114	-1.21653		-1.52315
		XIII	412475	412589	114	-1.69081		-2.03312
		XIV	317936	318050	114	-1.76958		-2.11783
		XIV	524015	524129	114	-1.24353		-1.55219
		XV	177124	177238	114	-0.522231		-0.776592
		XV	480629	480743	114	-2.20771		-2.58894
		XV	480673	480787	114	-1.47555		-1.80167
		XVI	805577	805691	114	-1.46678		-1.79224
		XVI	849289	849403	114	-1.27394		-1.58488
		XVI	851565	851679	114	-1.20462		-1.51035
		II	780145	780260	115	-1.09213		-1.38938
		III	97	212	115	-0.64646		-0.910172
		IV	1361305	1361420	115	-1.02312		-1.31519
		IX	192983	193098	115	-1.54894		-1.88058
		IX	223366	223481	115	-1.67227		-2.0132
		V	575037	575152	115	-0.406055		-0.651672
		VII	961681	961796	115	-0.808547		-1.08446
		VIII	1784	1899	115	-0.619658		-0.881353
		VIII	66813	66928	115	-0.885554		-1.16726
		VIII	66821	66936	115	-0.312709		-0.5513
		VIII	560448	560563	115	-0.266426		-0.501533
		XII	107154	107269	115	-1.43681		-1.76001
		XII	452469	452584	115	-1.44589		-1.76977
		XII	455397	455512	115	-0.342976		-0.583845
		XII	456479	456594	115	-0.794522		-1.06938
		XII	456493	456608	115	-0.725274		-0.994919
		XII	459686	459801	115	-1.0729		-1.36871
		XII	464534	464649	115	-0.329678		-0.569546
		XII	465616	465731	115	-0.839672		-1.11793
		XII	465630	465745	115	-0.69376		-0.961032
		XII	1012550	1012665	115	-1.35948		-1.67686
		XII	1012581	1012696	115	-2.01753		-2.38444
		XIII	588471	588586	115	-1.62193		-1.95907
		XIII	924311	924426	115	0.0153617		-0.198536
		XIV	459511	459626	115	-1.80213		-2.15283
		XIV	490584	490699	115	-0.320031		-0.559173
		XV	53593	53708	115	-1.68854		-2.03069
		XV	480629	480744	115	-2.40367		-2.79965
		XV	480672	480787	115	-0.646934		-0.910682
		II	296940	297056	116	-1.66898		-2.00966
		IV	699427	699543	116	-1.26336		-1.57351
		IV	1140412	1140528	116	-1.56095		-1.8935
		IV	1302267	1302383	116	-1.55058		-1.88234
		IX	1686	1802	116	-0.286299		-0.522902
		VI	186486	186602	116	-1.41427		-1.73578
		VII	882915	883031	116	0.0741451		-0.135328
		VII	961681	961797	116	-1.30149		-1.61451
		VIII	1289	1405	116	-0.608739		-0.869611
		VIII	66813	66929	116	-0.69034		-0.957355
		VIII	66820	66936	116	-1.19388		-1.49879
		VIII	556826	556942	116	-0.942892		-1.22892
		X	1669	1785	116	-0.0658197		-0.285828
		X	182961	183077	116	-1.07656		-1.37264
		XI	604749	604865	116	-1.64384		-1.98263
		XII	107154	107270	116	-0.907172		-1.19051
		XII	456804	456920	116	-1.31063		-1.62433
		XII	457360	457476	116	-1.11491		-1.41388
		XII	465941	466057	116	-1.17898		-1.48277
		XII	466497	466613	116	-0.965347		-1.25306
		XII	1012550	1012666	116	-1.35463		-1.67165
		XII	1012580	1012696	116	-2.17726		-2.55619
		XIII	663837	663953	116	-1.7024		-2.04559
		XIV	281515	281631	116	-1.5334		-1.86387
		XV	480629	480745	116	-1.48527		-1.81212
		XV	480671	480787	116	-1.43227		-1.75513
		II	1937	2054	117	-1.30878		-1.62234
		II	674406	674523	117	-1.46938		-1.79503
		IX	265238	265355	117	-1.94842		-2.31013
		VII	329271	329388	117	-1.8663		-2.22183
		VII	961681	961798	117	-0.663368		-0.928352
		VIII	52096	52213	117	-1.34172		-1.65776
		VIII	66813	66930	117	-1.1878		-1.49226
		VIII	556858	556975	117	-0.239077		-0.472126
		VIII	556869	556986	117	-0.959719		-1.24701
		VIII	562523	562640	117	1.16769		1.04053
		X	435614	435731	117	-1.15834		-1.46058
		XI	45474	45591	117	-1.30437		-1.6176
		XI	183964	184081	117	-1.24132		-1.54981
		XI	455031	455148	117	-1.14243		-1.44348
		XI	648395	648512	117	-1.93055		-2.29092
		XI	666693	666810	117	-0.119839		-0.343913
		XII	107154	107271	117	-1.60398		-1.93976
		XII	425377	425494	117	-1.49552		-1.82314
		XII	451945	452062	117	-0.700034		-0.967779
		XII	453095	453212	117	-0.511682		-0.76525
		XII	453119	453236	117	-0.64455		-0.908118
		XII	453659	453776	117	-1.28952		-1.60164
		XII	456056	456173	117	-0.481761		-0.733076
		XII	456634	456751	117	-0.653282		-0.917507
		XII	461082	461199	117	-0.665335		-0.930468
		XII	462232	462349	117	-0.751755		-1.02339
		XII	462256	462373	117	-0.524637		-0.779179
		XII	462796	462913	117	-1.22058		-1.5275
		XII	465193	465310	117	-0.448386		-0.697189
		XII	1012550	1012667	117	-0.805969		-1.08169
		XII	1012579	1012696	117	-1.37423		-1.69272
		XIII	488956	489073	117	-1.65883		-1.99874
		XIV	426375	426492	117	-1.28707		-1.599
		XIV	439717	439834	117	-1.03355		-1.3264
		XV	177121	177238	117	-1.07482		-1.37078
		XV	480629	480746	117	-1.6308		-1.96861
		XV	480670	480787	117	-2.08418		-2.45611
		XV	863117	863234	117	-1.85929		-2.21429
		XVI	614264	614381	117	-1.7957		-2.14591
		XVI	617750	617867	117	-1.23995		-1.54834
		I	165531	165649	118	-1.10993		-1.40852
		II	112631	112749	118	-1.25883		-1.56863
		IV	277085	277203	118	-1.57329		-1.90676
		IV	1269091	1269209	118	-1.28024		-1.59165
		IV	1308191	1308309	118	-0.306659		-0.544795
		VII	536273	536391	118	-1.12956		-1.42963
		VII	961681	961799	118	-1.26222		-1.57228
		VII	961696	961814	118	-1.0281		-1.32053
		VIII	66813	66931	118	-1.12517		-1.42491
		VIII	66818	66936	118	-0.461371		-0.711152
		VIII	174447	174565	118	-1.86324		-2.21853
		VIII	556826	556944	118	-1.1414		-1.44237
		X	478560	478678	118	-1.12317		-1.42276
		XI	300199	300317	118	-1.4845		-1.81129
		XII	163470	163588	118	-1.48251		-1.80916
		XII	451790	451908	118	-0.929896		-1.21494
		XII	453152	453270	118	-0.240067		-0.473191
		XII	454560	454678	118	-0.633783		-0.896541
		XII	457983	458101	118	-0.47116		-0.721677
		XII	459604	459722	118	-0.685173		-0.951799
		XII	459686	459804	118	-0.850373		-1.12943
		XII	460927	461045	118	-0.880112		-1.16141
		XII	462289	462407	118	-0.620896		-0.882683
		XII	463697	463815	118	-0.472612		-0.723239
		XII	468741	468859	118	-0.391935		-0.636489
		XII	1012550	1012668	118	-1.03691		-1.33001
		XII	1012578	1012696	118	-2.35395		-2.74619
		XV	177093	177211	118	-1.18252		-1.48658
		XV	177120	177238	118	-0.747822		-1.01916
		XV	480629	480747	118	-1.86133		-2.21648
		XV	480669	480787	118	-1.80331		-2.1541
		XVI	44256	44374	118	-1.38269		-1.70181
		XVI	142443	142561	118	-1.69988		-2.04288
		XVI	809934	810052	118	-1.14014		-1.44102
		I	26211	26330	119	-0.602589		-0.862999
		II	699834	699953	119	-0.964686		-1.25235
		III	26	145	119	-0.908922		-1.19239
		IV	150319	150438	119	-1.43243		-1.7553
		IV	315132	315251	119	-0.643397		-0.906878
		IX	56786	56905	119	-1.3249		-1.63967
		IX	127761	127880	119	-1.30862		-1.62217
		VII	476346	476465	119	-1.87385		-2.22994
		VII	961681	961800	119	-0.331697		-0.571718
		VII	961695	961814	119	-0.782477		-1.05643
		VIII	66813	66932	119	-0.910493		-1.19408
		VIII	66817	66936	119	-1.18102		-1.48497
		VIII	174447	174566	119	-1.62214		-1.95929
		VIII	174467	174586	119	-2.2686		-2.65441
		X	21416	21535	119	-1.69301		-2.0355
		X	671104	671223	119	-1.41018		-1.73137
		XI	297006	297125	119	-1.34006		-1.65598
		XI	590716	590835	119	-1.10889		-1.40741
		XII	107154	107273	119	-1.19126		-1.49598
		XII	452765	452884	119	-0.542283		-0.798154
		XII	453734	453853	119	-0.957782		-1.24493
		XII	456056	456175	119	-0.581839		-0.840687
		XII	461902	462021	119	-0.519393		-0.773541
		XII	462871	462990	119	-1.11983		-1.41918
		XII	465193	465312	119	-0.316676		-0.555566
		XII	830655	830774	119	-1.33221		-1.64754
		XII	1012550	1012669	119	-0.809124		-1.08508
		XIII	54913	55032	119	-1.5006		-1.8286
		XIII	104601	104720	119	-1.473		-1.79892
		XIII	797778	797897	119	-0.851156		-1.13027
		XIII	819869	819988	119	-1.4558		-1.78043
		XIV	784064	784183	119	-0.114134		-0.337779
		XV	177119	177238	119	-0.722233		-0.991649
		XV	480629	480748	119	-2.35087		-2.74287
		XV	480668	480787	119	-1.63442		-1.97249
		XVI	41938	42057	119	-1.31798		-1.63224
		I	224877	224997	120	-1.22334		-1.53047
		II	1937	2057	120	-1.3034		-1.61656
		II	282915	283035	120	-1.16432		-1.46701
		III	164	284	120	-0.663272		-0.928249
		IV	14	134	120	0.137969		-0.0667001
		IV	536109	536229	120	-1.55391		-1.88592
		IV	1391940	1392060	120	-1.4221		-1.74419
		IX	205441	205561	120	-1.13923		-1.44003
		VII	273536	273656	120	-1.22965		-1.53726
		VII	707416	707536	120	-1.24055		-1.54898
		VII	961681	961801	120	-0.846803		-1.12559
		VII	961694	961814	120	-1.23272		-1.54056
		VII	975022	975142	120	-1.28492		-1.59669
		VIII	66813	66933	120	-0.867041		-1.14736
		VIII	66816	66936	120	-1.47476		-1.80082
		VIII	125638	125758	120	-0.70749		-0.975795
		VIII	174447	174567	120	-1.56903		-1.90218
		VIII	272692	272812	120	-1.04819		-1.34213
		VIII	551514	551634	120	-1.11617		-1.41524
		VIII	562520	562640	120	-1.04243		-1.33595
		XI	227206	227326	120	-1.49489		-1.82246
		XI	329629	329749	120	-0.856697		-1.13623
		XII	107154	107274	120	-1.12449		-1.42419
		XII	453043	453163	120	-0.929762		-1.2148
		XII	453092	453212	120	-1.01989		-1.31171
		XII	453659	453779	120	-1.06998		-1.36558
		XII	456213	456333	120	-1.05375		-1.34812
		XII	457983	458103	120	-0.859846		-1.13962
		XII	458373	458493	120	-0.706825		-0.975081
		XII	459686	459806	120	-1.30102		-1.614
		XII	462180	462300	120	-0.860328		-1.14014
		XII	462229	462349	120	-0.999324		-1.2896
		XII	462796	462916	120	-1.3507		-1.66742
		XII	465350	465470	120	-1.11376		-1.41265
		XII	467120	467240	120	-1.12318		-1.42278
		XII	467510	467630	120	-0.801239		-1.0766
		XII	1012550	1012670	120	-1.02753		-1.31993
		XII	1012576	1012696	120	-2.05755		-2.42748
		XIII	246617	246737	120	-2.25213		-2.6367
		XIV	112009	112129	120	-1.15347		-1.45535
		XIV	203542	203662	120	0.181433		-0.0199641
		XIV	784063	784183	120	-0.548387		-0.804717
		XV	177118	177238	120	-0.413323		-0.659488
		XV	480629	480749	120	-1.77508		-2.12374
		XV	480667	480787	120	-1.83598		-2.18922
		XV	529088	529208	120	-1.46388		-1.78912
		II	289452	289573	121	-1.51337		-1.84233
		II	736912	737033	121	-1.28699		-1.59892
		II	760513	760634	121	-1.40108		-1.72159
		IV	5	126	121	-0.705102		-0.973227
		IV	24904	25025	121	-1.58637		-1.92083
		IV	127133	127254	121	-1.50067		-1.82868
		IV	148138	148259	121	-0.941542		-1.22747
		IV	380490	380611	121	-1.38435		-1.70361
		IV	975387	975508	121	-1.37762		-1.69637
		IX	306823	306944	121	-1.34821		-1.66474
		V	28903	29024	121	-1.1936		-1.4985
		VI	77258	77379	121	-1.54781		-1.87937
		VII	961681	961802	121	-1.5791		-1.91301
		VII	1016668	1016789	121	-1.05021		-1.34431
		VIII	66813	66934	121	-0.716295		-0.985263
		VIII	66815	66936	121	-1.35895		-1.67629
		VIII	69975	70096	121	-0.412594		-0.658703
		VIII	174447	174568	121	-1.68437		-2.02621
		XI	364602	364723	121	-1.01973		-1.31154
		XII	452334	452455	121	-0.973965		-1.26233
		XII	453161	453282	121	-0.74057		-1.01137
		XII	453165	453286	121	-0.938452		-1.22414
		XII	454277	454398	121	-0.499298		-0.751933
		XII	455918	456039	121	-1.27764		-1.58886
		XII	457360	457481	121	-0.490007		-0.741943
		XII	461471	461592	121	-0.835425		-1.11336
		XII	462298	462419	121	-0.994127		-1.28401
		XII	463414	463535	121	-0.589897		-0.849351
		XII	465055	465176	121	-1.38663		-1.70605
		XII	466497	466618	121	-0.517416		-0.771415
		XII	489345	489466	121	-0.849118		-1.12808
		XII	490302	490423	121	-0.879629		-1.16089
		XII	1012550	1012671	121	-1.50976		-1.83845
		XII	1012575	1012696	121	-0.856243		-1.13575
		XIII	873640	873761	121	-0.496759		-0.749203
		XV	177093	177214	121	-1.23332		-1.54121
		XV	177117	177238	121	-1.06221		-1.35722
		XV	480629	480750	121	-2.28086		-2.66759
		XV	480666	480787	121	-2.13115		-2.50661
		XV	775176	775297	121	-1.4769		-1.80312
		XVI	564317	564438	121	-1.30084		-1.61381
		II	324261	324383	122	-1.00196		-1.29243
		IV	414505	414627	122	-1.36281		-1.68044
		IV	729848	729970	122	-1.37337		-1.6918
		IV	779988	780110	122	-1.21752		-1.52422
		IV	1259546	1259668	122	-1.22256		-1.52964
		VII	83125	83247	122	-1.32015		-1.63457
		VII	482579	482701	122	-1.2357		-1.54376
		VII	961681	961803	122	-1.28866		-1.60071
		VIII	66813	66935	122	-1.19593		-1.501
		VIII	153827	153949	122	-1.5062		-1.83463
		VIII	174447	174569	122	-1.33268		-1.64805
		X	108098	108220	122	-1.78022		-2.12927
		X	192006	192128	122	-1.41724		-1.73897
		XI	19267	19389	122	-1.2758		-1.58689
		XII	11235	11357	122	-0.663811		-0.928829
		XII	408415	408537	122	-1.91444		-2.27359
		XII	452550	452672	122	-1.26553		-1.57584
		XII	452801	452923	122	-0.520517		-0.77475
		XII	453114	453236	122	-0.767506		-1.04033
		XII	453126	453248	122	-1.46293		-1.7881
		XII	453165	453287	122	-0.881405		-1.1628
		XII	461687	461809	122	-1.45367		-1.77814
		XII	461938	462060	122	-0.737046		-1.00758
		XII	462251	462373	122	-0.434218		-0.681954
		XII	462263	462385	122	-1.38342		-1.70261
		XII	462302	462424	122	-0.927622		-1.2125
		XII	1012550	1012672	122	-1.31811		-1.63238
		XII	1012574	1012696	122	-1.84032		-2.19389
		XIII	170574	170696	122	-0.701152		-0.968981
		XIII	208554	208676	122	-0.381029		-0.624762
		XIII	379716	379838	122	-1.45376		-1.77824
		XIII	473040	473162	122	-1.31203		-1.62584
		XIII	924304	924426	122	0.369436		0.182189
		XIV	784111	784233	122	0.263559		0.0683435
		XV	480629	480751	122	-1.40628		-1.72718
		XV	480665	480787	122	-2.0529		-2.42248
		XV	732904	733026	122	-1.16404		-1.46671
		XV	749719	749841	122	-1.45088		-1.77515
		XVI	128210	128332	122	-1.31092		-1.62465
		XVI	679098	679220	122	-1.35402		-1.67099
		XVI	946159	946281	122	-0.213306		-0.444415
		I	189954	190077	123	-1.15652		-1.45863
		II	1953	2076	123	-0.594941		-0.854775
		II	260109	260232	123	-1.06203		-1.35702
		II	506025	506148	123	-0.583924		-0.842929
		III	129	252	123	-0.801127		-1.07648
		III	9832	9955	123	-1.77354		-2.12208
		III	286832	286955	123	-1.63542		-1.97357
		IV	528421	528544	123	-0.586992		-0.846228
		IV	532306	532429	123	-0.77444		-1.04778
		IV	1096304	1096427	123	-1.27158		-1.58234
		IV	1207237	1207360	123	-1.28588		-1.59772
		IX	213578	213701	123	-1.09473		-1.39218
		V	150905	151028	123	-1.47638		-1.80256
		V	299205	299328	123	-1.70545		-2.04887
		VII	90038	90161	123	-1.19405		-1.49897
		VII	536297	536420	123	-1.04791		-1.34184
		VII	961681	961804	123	-1.22329		-1.53042
		VII	1012603	1012726	123	-1.4827		-1.80935
		VIII	66813	66936	123	-0.855734		-1.1352
		VIII	174447	174570	123	-1.28028		-1.5917
		VIII	556863	556986	123	-1.46257		-1.78771
		X	1698	1821	123	-0.715755		-0.984683
		X	473000	473123	123	-1.28396		-1.59565
		X	478584	478707	123	-1.12401		-1.42367
		XI	19266	19389	123	-1.14346		-1.44458
		XI	659842	659965	123	-1.04159		-1.33504
		XII	11231	11354	123	-0.0927166		-0.314749
		XII	155097	155220	123	-0.98074		-1.26961
		XII	453095	453218	123	-0.251282		-0.485249
		XII	453165	453288	123	-0.809028		-1.08498
		XII	453487	453610	123	-1.51118		-1.83998
		XII	456213	456336	123	-0.961596		-1.24903
		XII	456797	456920	123	-1.86445		-2.21984
		XII	457634	457757	123	-1.04684		-1.34069
		XII	459633	459756	123	-0.294759		-0.531999
		XII	459846	459969	123	-0.973301		-1.26161
		XII	462232	462355	123	-0.596985		-0.856973
		XII	462302	462425	123	-0.816833		-1.09337
		XII	462624	462747	123	-1.33739		-1.65311
		XII	465350	465473	123	-1.21061		-1.51679
		XII	465934	466057	123	-2.07895		-2.45048
		XII	466771	466894	123	-1.12943		-1.42949
		XII	468770	468893	123	-0.287304		-0.523983
		XII	593678	593801	123	-1.19675		-1.50188
		XII	651357	651480	123	-1.12924		-1.42929
		XII	1012550	1012673	123	-1.13634		-1.43693
		XII	1012573	1012696	123	-1.83322		-2.18625
		XIII	184701	184824	123	-1.14954		-1.45111
		XIII	196868	196991	123	-1.13521		-1.43571
		XIII	289854	289977	123	-1.32744		-1.6424
		XIII	539637	539760	123	-1.31492		-1.62894
		XV	118240	118363	123	-1.08329		-1.37988
		XV	177115	177238	123	-1.38649		-1.70591
		XV	480629	480752	123	-1.65658		-1.99632
		XV	480664	480787	123	-1.40887		-1.72996
		XV	595352	595475	123	-1.24387		-1.55255
		XVI	56988	57111	123	-1.07163		-1.36734
		XVI	601108	601231	123	-1.07245		-1.36822
		XVI	844949	845072	123	-1.33405		-1.64952
		II	1952	2076	124	-0.940506		-1.22635
		II	786436	786560	124	-0.991772		-1.28148
		III	191522	191646	124	-0.845857		-1.12458
		IV	124114	124238	124	-0.931498		-1.21666
		IV	316257	316381	124	-0.829529		-1.10702
		IV	488508	488632	124	-1.35497		-1.67201
		IV	1308858	1308982	124	-1.28102		-1.59249
		IV	1505128	1505252	124	-0.419099		-0.665697
		VII	268853	268977	124	-1.22613		-1.53347
		VII	747978	748102	124	-1.22914		-1.53671
		VII	961681	961805	124	-1.1801		-1.48397
		VIII	66812	66936	124	-1.59088		-1.92568
		VIII	174447	174571	124	-1.08111		-1.37754
		VIII	556826	556950	124	-0.542856		-0.79877
		X	3520	3644	124	-1.82625		-2.17876
		X	108096	108220	124	-2.8993		-3.33258
		X	606604	606728	124	-1.19705		-1.50221
		XI	527506	527630	124	-1.87204		-2.228
		XI	527516	527640	124	-0.461357		-0.711136
		XII	11233	11357	124	-0.184692		-0.413647
		XII	405414	405538	124	-1.49604		-1.8237
		XII	453039	453163	124	-0.702202		-0.970109
		XII	453162	453286	124	-0.883749		-1.16532
		XII	458395	458519	124	-0.744296		-1.01537
		XII	459269	459393	124	-1.10925		-1.4078
		XII	462176	462300	124	-0.629476		-0.891909
		XII	462299	462423	124	-0.906517		-1.1898
		XII	468406	468530	124	-1.02392		-1.31604
		XII	489345	489469	124	-0.583466		-0.842437
		XII	871320	871444	124	-1.82596		-2.17846
		XII	1012550	1012674	124	-2.31732		-2.7068
		XII	1012572	1012696	124	-1.45029		-1.77451
		XIII	250507	250631	124	-2.36405		-2.75705
		XIII	680831	680955	124	-0.800015		-1.07528
		XV	177093	177217	124	-2.0485		-2.41774
		XV	480629	480753	124	-0.904862		-1.18802
		XV	480663	480787	124	-1.01027		-1.30137
		XVI	519049	519173	124	-1.34344		-1.65962
		XVI	665020	665144	124	-1.31889		-1.63321
		XVI	794619	794743	124	-1.18538		-1.48966
		I	100903	101028	125	-0.561579		-0.818902
		I	207406	207531	125	-0.844951		-1.1236
		II	1937	2062	125	-2.06659		-2.43719
		II	551821	551946	125	-1.56498		-1.89782
		IV	343754	343879	125	-1.24923		-1.55831
		IV	521357	521482	125	-1.30285		-1.61596
		IV	957192	957317	125	-0.727392		-0.997195
		IV	1154940	1155065	125	-1.05057		-1.3447
		IV	1160332	1160457	125	-1.14699		-1.44838
		IV	1245862	1245987	125	-0.985885		-1.27514
		IV	1495628	1495753	125	-1.27411		-1.58506
		IV	1528700	1528825	125	-0.935943		-1.22144
		V	165645	165770	125	-1.26355		-1.57371
		V	573517	573642	125	-1.03381		-1.32668
		VI	2507	2632	125	-0.944283		-1.23041
		VI	108406	108531	125	-1.37057		-1.68879
		VII	515194	515319	125	-1.00904		-1.30005
		VII	961681	961806	125	-2.11282		-2.4869
		VII	1087583	1087708	125	-0.934593		-1.21999
		VIII	174447	174572	125	-1.73161		-2.077
		VIII	174461	174586	125	-2.1936		-2.57376
		VIII	562469	562594	125	-0.590856		-0.850382
		XI	116232	116357	125	-0.568569		-0.826418
		XI	257353	257478	125	-1.12032		-1.4197
		XI	527515	527640	125	-1.15468		-1.45665
		XII	3470	3595	125	-0.849224		-1.1282
		XII	9005	9130	125	-1.03135		-1.32403
		XII	56756	56881	125	-0.985317		-1.27453
		XII	193019	193144	125	-1.18644		-1.4908
		XII	453161	453286	125	-1.02555		-1.3178
		XII	453487	453612	125	-1.35324		-1.67015
		XII	454277	454402	125	-1.60364		-1.9394
		XII	456080	456205	125	-0.540067		-0.795771
		XII	456181	456306	125	-0.633939		-0.896709
		XII	456483	456608	125	-1.03174		-1.32446
		XII	458913	459038	125	-0.952887		-1.23966
		XII	459268	459393	125	-0.802622		-1.07809
		XII	462298	462423	125	-1.01652		-1.30808
		XII	462624	462749	125	-1.65464		-1.99424
		XII	462920	463045	125	-0.777502		-1.05108
		XII	463414	463539	125	-1.57837		-1.91222
		XII	465217	465342	125	-0.670843		-0.93639
		XII	465620	465745	125	-0.920145		-1.20446
		XII	466611	466736	125	-1.50583		-1.83423
		XII	468050	468175	125	-0.912677		-1.19643
		XII	468405	468530	125	-0.900967		-1.18384
		XII	931573	931698	125	-1.21024		-1.51639
		XII	1012550	1012675	125	-1.24753		-1.55649
		XII	1012571	1012696	125	-2.22821		-2.61098
		XII	1065029	1065154	125	-0.0559108		-0.275173
		XII	1068224	1068349	125	-0.905011		-1.18818
		XII	1074887	1075012	125	-0.802106		-1.07753
		XIII	3346	3471	125	-0.916562		-1.2006
		XIII	460442	460567	125	-0.912482		-1.19622
		XIII	820608	820733	125	-1.5894		-1.92409
		XIII	891024	891149	125	-0.985538		-1.27477
		XIV	3253	3378	125	-0.854534		-1.13391
		XIV	589016	589141	125	-1.25656		-1.56619
		XIV	673304	673429	125	-2.34822		-2.74002
		XIV	704660	704785	125	-0.322626		-0.561964
		XIV	783376	783501	125	-0.796178		-1.07116
		XV	51344	51469	125	-1.18979		-1.4944
		XV	177113	177238	125	-0.493833		-0.746056
		XV	413525	413650	125	-0.963858		-1.25146
		XV	469152	469277	125	-1.18804		-1.49252
		XV	480629	480754	125	-1.51758		-1.84686
		XV	480662	480787	125	-1.65691		-1.99667
		XV	625834	625959	125	-1.23935		-1.54768
		XV	1087852	1087977	125	-1.05606		-1.35061
		XVI	3162	3287	125	-0.941586		-1.22751
		XVI	827045	827170	125	-1.07374		-1.36961
		XVI	944585	944710	125	-0.920922		-1.20529
		I	25671	25797	126	-0.943819		-1.22991
		I	26204	26330	126	-1.099		-1.39678
		I	205573	205699	126	-0.699699		-0.967419
		II	560316	560442	126	-1.34588		-1.66223
		II	575363	575489	126	-1.42066		-1.74265
		II	698728	698854	126	-0.971025		-1.25917
		II	791029	791155	126	-1.53305		-1.8635
		III	19	145	126	-0.695562		-0.96297
		III	50	176	126	0.566589		0.394182
		IV	0	126	126	-0.981615		-1.27055
		IV	372733	372859	126	-1.49343		-1.82089
		IV	1277856	1277982	126	-1.3679		-1.68592
		IV	1300844	1300970	126	-1.22838		-1.53589
		V	41648	41774	126	-1.25851		-1.56829
		V	194009	194135	126	-1.02763		-1.32004
		VI	176188	176314	126	-0.513408		-0.767105
		VII	961681	961807	126	-1.30937		-1.62298
		VIII	1773	1899	126	-1.6791		-2.02054
		VIII	174447	174573	126	-1.5655		-1.89839
		VIII	174460	174586	126	-1.64567		-1.98459
		VIII	431042	431168	126	-0.937557		-1.22318
		VIII	562506	562632	126	-0.878755		-1.15995
		X	3518	3644	126	-2.84146		-3.27038
		X	519732	519858	126	-1.26138		-1.57137
		XI	209750	209876	126	-1.39102		-1.71077
		XI	527506	527632	126	-1.14726		-1.44867
		XI	542290	542416	126	-1.3161		-1.63021
		XI	646189	646315	126	-1.31047		-1.62416
		XII	11231	11357	126	-0.0145368		-0.230685
		XII	136653	136779	126	-1.2176		-1.5243
		XII	211059	211185	126	-0.665464		-0.930606
		XII	355881	356007	126	-1.41586		-1.73748
		XII	453119	453245	126	-1.04524		-1.33897
		XII	453162	453288	126	-1.10484		-1.40305
		XII	453299	453425	126	-1.61073		-1.94703
		XII	453782	453908	126	-0.937378		-1.22299
		XII	454248	454374	126	-0.814748		-1.09113
		XII	456483	456609	126	-0.879723		-1.16099
		XII	457153	457279	126	-0.947572		-1.23395
		XII	459227	459353	126	-1.09827		-1.39599
		XII	459267	459393	126	-1.23737		-1.54556
		XII	462299	462425	126	-0.985001		-1.27419
		XII	463385	463511	126	-0.839686		-1.11794
		XII	465620	465746	126	-0.767033		-1.03982
		XII	466290	466416	126	-0.823917		-1.10099
		XII	467063	467189	126	-0.756087		-1.02805
		XII	468050	468176	126	-0.995096		-1.28505
		XII	468404	468530	126	-1.07095		-1.36661
		XII	489345	489471	126	-0.857297		-1.13688
		XII	586445	586571	126	-1.43817		-1.76147
		XII	726306	726432	126	-0.684755		-0.951349
		XII	1012550	1012676	126	-1.18407		-1.48824
		XII	1012570	1012696	126	-1.76057		-2.10814
		XIII	93745	93871	126	-1.48208		-1.80869
		XIV	116452	116578	126	-1.59053		-1.9253
		XIV	119252	119378	126	-0.869418		-1.14991
		XIV	124849	124975	126	-1.07346		-1.36931
		XIV	165154	165280	126	-1.35972		-1.67711
		XIV	366145	366271	126	-1.22959		-1.5372
		XIV	464412	464538	126	-1.12385		-1.4235
		XIV	673329	673455	126	-1.29341		-1.60582
		XV	177112	177238	126	-1.6703		-2.01108
		XV	389816	389942	126	-1.11143		-1.41014
		XV	480629	480755	126	-2.74718		-3.16901
		XV	480661	480787	126	-2.08021		-2.45184
		XV	650796	650922	126	-0.968921		-1.2569
		XV	765404	765530	126	-1.70916		-2.05286
		XV	815641	815767	126	-1.78508		-2.13449
		XVI	685561	685687	126	-1.70578		-2.04922
		I	132322	132449	127	-1.12422		-1.42389
		II	105450	105577	127	-1.11103		-1.40971
		II	791029	791156	127	-1.14399		-1.44515
		IV	528421	528548	127	-0.993932		-1.2838
		IV	532306	532433	127	-0.98695		-1.27629
		IV	906466	906593	127	-1.17578		-1.47933
		IV	1308478	1308605	127	-0.0440242		-0.262392
		IV	1312653	1312780	127	-1.23571		-1.54378
		IX	3531	3658	127	-1.05731		-1.35195
		IX	396795	396922	127	-1.34399		-1.6602
		V	1854	1981	127	-0.505121		-0.758195
		V	273268	273395	127	-0.980225		-1.26906
		VI	81318	81445	127	-1.14968		-1.45127
		VI	183755	183882	127	-0.599552		-0.859733
		VI	197468	197595	127	-1.31379		-1.62773
		VI	208444	208571	127	-1.30459		-1.61784
		VI	264647	264774	127	-1.05078		-1.34492
		VII	692091	692218	127	-0.900768		-1.18362
		VII	961681	961808	127	-0.608901		-0.869786
		VII	961687	961814	127	-1.19979		-1.50515
		VIII	3093	3220	127	-1.0896		-1.38667
		VIII	174447	174574	127	-1.76577		-2.11373
		VIII	174459	174586	127	-1.66165		-2.00177
		VIII	297952	298079	127	-0.945672		-1.23191
		VIII	447873	448000	127	-1.27737		-1.58857
		VIII	526624	526751	127	-0.884292		-1.16591
		VIII	560784	560911	127	-1.00121		-1.29162
		X	662034	662161	127	-0.95021		-1.23678
		X	685942	686069	127	-0.983123		-1.27218
		XI	195322	195449	127	-1.37674		-1.69542
		XI	479959	480086	127	-1.57277		-1.90621
		XI	527513	527640	127	-1.13653		-1.43713
		XI	577690	577817	127	-2.49834		-2.90144
		XI	613167	613294	127	-1.27644		-1.58757
		XII	11230	11357	127	-1.48334		-1.81004
		XII	11231	11358	127	-0.240969		-0.47416
		XII	452494	452621	127	-1.05544		-1.34993
		XII	452773	452900	127	-0.983116		-1.27217
		XII	453159	453286	127	-0.808212		-1.0841
		XII	453161	453288	127	-0.858183		-1.13783
		XII	453781	453908	127	-0.811257		-1.08737
		XII	455096	455223	127	-1.25067		-1.55986
		XII	457219	457346	127	-1.15831		-1.46055
		XII	458195	458322	127	-1.18423		-1.48842
		XII	459930	460057	127	-1.29418		-1.60665
		XII	460032	460159	127	-1.03346		-1.3263
		XII	460512	460639	127	-1.10601		-1.40431
		XII	461910	462037	127	-0.895411		-1.17786
		XII	462296	462423	127	-0.894298		-1.17666
		XII	462298	462425	127	-0.854707		-1.13409
		XII	462918	463045	127	-0.874233		-1.15509
		XII	464233	464360	127	-1.24848		-1.55751
		XII	466356	466483	127	-0.867036		-1.14735
		XII	467332	467459	127	-0.655937		-0.920362
		XII	468405	468532	127	-1.19779		-1.503
		XII	807887	808014	127	-1.17857		-1.48233
		XII	871322	871449	127	-1.296		-1.6086
		XII	956586	956713	127	-1.38644		-1.70585
		XII	1012550	1012677	127	-1.59437		-1.92943
		XII	1012569	1012696	127	-2.06169		-2.43192
		XII	1065029	1065156	127	-0.0778452		-0.298758
		XIII	196534	196661	127	-1.59434		-1.9294
		XIII	303791	303918	127	-1.24119		-1.54967
		XIII	598087	598214	127	-1.77871		-2.12764
		XIII	693831	693958	127	-1.23096		-1.53867
		XIII	820624	820751	127	-1.50492		-1.83324
		XIV	107707	107834	127	-0.888978		-1.17094
		XIV	219506	219633	127	-0.827296		-1.10462
		XIV	750208	750335	127	-1.60547		-1.94136
		XV	177093	177220	127	-0.441145		-0.689403
		XV	177111	177238	127	-1.38805		-1.70758
		XV	480628	480755	127	-2.28671		-2.67388
		XV	480629	480756	127	-1.80007		-2.15062
		XV	480660	480787	127	-2.07596		-2.44726
		XV	545588	545715	127	-1.24098		-1.54944
		XV	1042260	1042387	127	-1.15895		-1.46124
		XV	1042265	1042392	127	-0.8421		-1.12054
		XV	1060927	1061054	127	-1.06244		-1.35746
		XVI	287516	287643	127	-1.13638		-1.43697
		XVI	520082	520209	127	-1.09398		-1.39138
		XVI	702075	702202	127	-1.09481		-1.39227
		XVI	813679	813806	127	-0.939971		-1.22578
		I	62731	62859	128	-1.16038		-1.46278
		II	1948	2076	128	-1.5857		-1.92011
		II	448183	448311	128	-1.16824		-1.47123
		III	56437	56565	128	-1.0758		-1.37182
		III	280552	280680	128	-1.4662		-1.79161
		IV	162837	162965	128	-1.20192		-1.50744
		IV	205789	205917	128	-0.70975		-0.978226
		IV	737420	737548	128	-0.984604		-1.27377
		IV	773973	774101	128	-1.26718		-1.57762
		IV	927161	927289	128	-0.437321		-0.685292
		IV	1066695	1066823	128	-0.776057		-1.04952
		IV	1354730	1354858	128	-1.03029		-1.32289
		IX	1710	1838	128	-0.98361		-1.2727
		IX	56537	56665	128	-1.55084		-1.88262
		IX	292476	292604	128	-0.847751		-1.12661
		V	116657	116785	128	-1.51786		-1.84716
		V	268138	268266	128	-1.2128		-1.51914
		V	456731	456859	128	-1.621		-1.95806
		V	460202	460330	128	-1.21174		-1.518
		VI	260977	261105	128	-1.03793		-1.33111
		VII	15633	15761	128	-1.30673		-1.62014
		VII	544012	544140	128	-1.03323		-1.32606
		VII	692091	692219	128	-1.24722		-1.55615
		VII	692095	692223	128	-1.15778		-1.45998
		VII	961681	961809	128	-1.07066		-1.36631
		VII	961686	961814	128	-0.697703		-0.965272
		VIII	1771	1899	128	-1.84664		-2.20069
		VIII	58605	58733	128	-0.617291		-0.878808
		VIII	174447	174575	128	-1.61597		-1.95266
		VIII	174458	174586	128	-1.3429		-1.65903
		VIII	523197	523325	128	-1.22713		-1.53454
		VIII	556826	556954	128	-1.84073		-2.19434
		X	1693	1821	128	-1.02163		-1.31359
		X	369411	369539	128	-1.38228		-1.70138
		X	385357	385485	128	-1.52488		-1.85471
		X	527259	527387	128	-1.59546		-1.9306
		X	572775	572903	128	-0.795196		-1.0701
		XII	11226	11354	128	-0.424196		-0.671178
		XII	11229	11357	128	-0.786748		-1.06102
		XII	112506	112634	128	-1.53746		-1.86823
		XII	452492	452620	128	-1.33587		-1.65147
		XII	452668	452796	128	-1.0333		-1.32613
		XII	452686	452814	128	-1.16934		-1.47241
		XII	452895	453023	128	-0.992368		-1.28212
		XII	453141	453269	128	-0.815959		-1.09243
		XII	453159	453287	128	-0.897653		-1.18027
		XII	453783	453911	128	-0.971819		-1.26002
		XII	454901	455029	128	-1.41446		-1.73598
		XII	456045	456173	128	-0.848969		-1.12792
		XII	456115	456243	128	-1.20648		-1.51235
		XII	456634	456762	128	-1.0576		-1.35226
		XII	458365	458493	128	-1.09371		-1.39109
		XII	459265	459393	128	-0.944308		-1.23044
		XII	459430	459558	128	-1.03654		-1.32961
		XII	459628	459756	128	-0.744906		-1.01603
		XII	461629	461757	128	-1.52165		-1.85123
		XII	461805	461933	128	-1.25392		-1.56336
		XII	461823	461951	128	-1.05768		-1.35234
		XII	462032	462160	128	-1.00999		-1.30107
		XII	462278	462406	128	-0.439299		-0.687418
		XII	462296	462424	128	-0.862748		-1.14274
		XII	462920	463048	128	-1.26861		-1.57915
		XII	464038	464166	128	-1.22617		-1.53352
		XII	465252	465380	128	-0.856185		-1.13568
		XII	465771	465899	128	-1.04507		-1.33878
		XII	467502	467630	128	-0.970229		-1.25831
		XII	468402	468530	128	-0.805683		-1.08138
		XII	468567	468695	128	-0.862324		-1.14228
		XII	468765	468893	128	-0.960663		-1.24803
		XII	544133	544261	128	-1.19406		-1.49899
		XII	700732	700860	128	-2.13271		-2.50829
		XII	830666	830794	128	-1.01355		-1.30489
		XII	1012550	1012678	128	-1.00618		-1.29697
		XII	1012568	1012696	128	-1.9258		-2.2858
		XII	1050400	1050528	128	-1.31632		-1.63045
		XIII	580644	580772	128	-1.33299		-1.64838
		XIII	627780	627908	128	-1.1049		-1.40312
		XIII	793713	793841	128	-1.14159		-1.44257
		XIV	65407	65535	128	-1.22937		-1.53696
		XIV	265572	265700	128	-0.85964		-1.1394
		XIV	302946	303074	128	-1.20997		-1.5161
		XIV	681968	682096	128	-1.20896		-1.51501
		XV	177093	177221	128	-1.02225		-1.31425
		XV	177110	177238	128	-1.52231		-1.85195
		XV	222406	222534	128	-1.38178		-1.70084
		XV	280089	280217	128	-0.938038		-1.2237
		XV	359149	359277	128	-2.25763		-2.64262
		XV	480629	480757	128	-1.12144		-1.4209
		XV	480659	480787	128	-1.78993		-2.1397
		XVI	301254	301382	128	-1.62648		-1.96396
		XVI	630544	630672	128	-1.06866		-1.36416
		XVI	730093	730221	128	-0.990712		-1.28034
		XVI	778559	778687	128	-1.79295		-2.14296
		XVI	788648	788776	128	-0.914222		-1.19809
		I	26200	26329	129	-1.68112		-2.02271
		II	1947	2076	129	-1.69066		-2.03297
		II	575360	575489	129	-1.20832		-1.51432
		II	747192	747321	129	-1.07072		-1.36636
		II	809074	809203	129	-1.37674		-1.69542
		III	74254	74383	129	-0.941482		-1.2274
		III	86659	86788	129	-1.37746		-1.69619
		III	86884	87013	129	-1.25531		-1.56485
		IV	55412	55541	129	-1.32984		-1.64499
		IV	517444	517573	129	-1.08502		-1.38174
		IV	908538	908667	129	-1.74454		-2.0909
		IV	957192	957321	129	-0.998714		-1.28894
		IV	968475	968604	129	-1.30909		-1.62267
		IV	1098997	1099126	129	-1.22377		-1.53094
		IV	1209930	1210059	129	-1.4407		-1.7642
		IV	1308185	1308314	129	-1.19202		-1.4968
		IV	1478568	1478697	129	-1.23266		-1.5405
		IX	167654	167783	129	-1.19672		-1.50185
		V	250628	250757	129	-1.20006		-1.50545
		V	508812	508941	129	-1.20054		-1.50596
		VI	139986	140115	129	-1.29671		-1.60937
		VII	538990	539119	129	-1.39691		-1.71711
		VII	564404	564533	129	-1.03497		-1.32792
		VII	572497	572626	129	-1.19182		-1.49658
		VII	692091	692220	129	-1.29641		-1.60904
		VII	813520	813649	129	-1.24585		-1.55468
		VII	961681	961810	129	-1.26065		-1.57059
		VII	961685	961814	129	-1.03192		-1.32464
		VII	1080323	1080452	129	-1.24109		-1.54956
		VIII	174447	174576	129	-1.46789		-1.79343
		VIII	174457	174586	129	-1.74993		-2.09669
		VIII	470995	471124	129	-0.884117		-1.16572
		X	16003	16132	129	-0.796048		-1.07102
		X	447409	447538	129	-1.116		-1.41506
		X	475693	475822	129	-1.17227		-1.47556
		X	481277	481406	129	-1.07117		-1.36685
		X	558445	558574	129	-1.10769		-1.40612
		XI	161799	161928	129	-1.15193		-1.45369
		XI	347479	347608	129	-1.15177		-1.45351
		XI	527506	527635	129	-1.09307		-1.3904
		XI	527511	527640	129	-1.27178		-1.58256
		XI	666681	666810	129	-0.00480446		-0.22022
		XII	2226	2355	129	-1.22379		-1.53095
		XII	11228	11357	129	-1.5358		-1.86645
		XII	13298	13427	129	-1.30673		-1.62014
		XII	452492	452621	129	-1.57754		-1.91133
		XII	453141	453270	129	-0.852451		-1.13167
		XII	453159	453288	129	-0.93756		-1.22318
		XII	453782	453911	129	-1.26268		-1.57277
		XII	456181	456310	129	-0.925211		-1.2099
		XII	456290	456419	129	-1.15581		-1.45786
		XII	456479	456608	129	-0.892663		-1.17491
		XII	457187	457316	129	-0.99563		-1.28562
		XII	459429	459558	129	-1.04901		-1.34303
		XII	459430	459559	129	-0.750588		-1.02214
		XII	460487	460616	129	-1.03418		-1.32708
		XII	461629	461758	129	-1.62387		-1.96116
		XII	462278	462407	129	-0.791506		-1.06614
		XII	462296	462425	129	-0.859581		-1.13933
		XII	462919	463048	129	-1.05639		-1.35096
		XII	465318	465447	129	-1.04017		-1.33351
		XII	465427	465556	129	-1.13687		-1.4375
		XII	465616	465745	129	-0.989214		-1.27872
		XII	466324	466453	129	-0.909727		-1.19326
		XII	468566	468695	129	-1.05625		-1.3508
		XII	478538	478667	129	-1.16221		-1.46474
		XII	611103	611232	129	-0.53698		-0.792451
		XII	654052	654181	129	-1.15971		-1.46206
		XII	700732	700861	129	-2.43937		-2.83803
		XII	871320	871449	129	-1.05841		-1.35312
		XII	943265	943394	129	-1.26438		-1.5746
		XII	1012550	1012679	129	-0.588546		-0.847899
		XII	1012567	1012696	129	-2.16153		-2.53928
		XIII	126339	126468	129	-0.788834		-1.06326
		XIII	181848	181977	129	-1.33455		-1.65005
		XIII	187394	187523	129	-1.32576		-1.64061
		XIII	199561	199690	129	-1.24248		-1.55105
		XIII	375262	375391	129	-1.45175		-1.77607
		XIII	499783	499912	129	-1.04136		-1.3348
		XIII	657660	657789	129	-1.1753		-1.47881
		XIII	811849	811978	129	-1.17658		-1.48019
		XIII	820608	820737	129	-1.36587		-1.68373
		XIII	847888	848017	129	-1.1677		-1.47065
		XIV	58407	58536	129	-0.958317		-1.2455
		XIV	500789	500918	129	-0.660408		-0.92517
		XIV	565788	565917	129	-1.25635		-1.56596
		XIV	781935	782064	129	-1.13005		-1.43016
		XV	120933	121062	129	-1.23964		-1.548
		XV	160615	160744	129	-0.913054		-1.19683
		XV	177093	177222	129	-0.784031		-1.0581
		XV	177109	177238	129	-1.51892		-1.8483
		XV	220428	220557	129	-1.4177		-1.73947
		XV	227790	227919	129	-1.39715		-1.71737
		XV	480629	480758	129	-1.42756		-1.75006
		XV	480658	480787	129	-2.49792		-2.90099
		XV	542672	542801	129	-1.8003		-2.15086
		XV	598045	598174	129	-1.16975		-1.47285
		XV	902699	902828	129	-1.19827		-1.50352
		XV	1042260	1042389	129	-1.25532		-1.56486
		XVI	59681	59810	129	-1.51046		-1.83921
		XVI	651448	651577	129	-0.868568		-1.149
		XVI	661336	661465	129	-1.30327		-1.61642
		XVI	888008	888137	129	-1.01226		-1.30351
		I	26200	26330	130	-1.34428		-1.66051
		I	205040	205170	130	-1.16531		-1.46808
		II	86475	86605	130	-1.11028		-1.4089
		II	117607	117737	130	-0.915021		-1.19895
		II	295986	296116	130	-1.02081		-1.3127
		II	306192	306322	130	-1.416		-1.73763
		II	314561	314691	130	-1.07214		-1.3679
		II	352601	352731	130	-1.10099		-1.39891
		II	641881	642011	130	-1.35818		-1.67546
		II	682036	682166	130	-0.963221		-1.25078
		III	116514	116644	130	-1.17964		-1.48349
		IV	103149	103279	130	-0.458756		-0.708339
		IV	346054	346184	130	-1.02576		-1.31802
		IV	685409	685539	130	-1.13572		-1.43626
		IV	1186635	1186765	130	-1.542		-1.87311
		IV	1527360	1527490	130	-0.982725		-1.27175
		IV	1529778	1529908	130	-1.14864		-1.45015
		IX	2558	2688	130	-1.07435		-1.37027
		IX	249643	249773	130	-1.03611		-1.32915
		IX	378406	378536	130	-1.22124		-1.52821
		V	574595	574725	130	-1.04281		-1.33636
		VII	422885	423015	130	-1.15419		-1.45612
		VII	692091	692221	130	-1.77958		-2.12858
		VII	878924	879054	130	-1.22052		-1.52744
		VII	961681	961811	130	-1.31773		-1.63197
		VII	961684	961814	130	-1.69675		-2.03952
		VII	1088661	1088791	130	-0.993826		-1.28368
		VIII	1748	1878	130	-1.98211		-2.34635
		VIII	1769	1899	130	-1.06882		-1.36432
		VIII	174447	174577	130	-1.4686		-1.79419
		VIII	174456	174586	130	-1.69794		-2.0408
		VIII	556826	556956	130	-2.12533		-2.50035
		VIII	556859	556989	130	-1.11821		-1.41743
		VIII	562506	562636	130	-1.65898		-1.9989
		X	523978	524108	130	-1.24607		-1.55491
		X	723301	723431	130	-0.535954		-0.791348
		XI	99816	99946	130	-0.778545		-1.0522
		XI	134033	134163	130	-1.48015		-1.80661
		XI	298702	298832	130	-1.26963		-1.58025
		XI	434662	434792	130	-1.30475		-1.61801
		XI	527506	527636	130	-1.56051		-1.89302
		XI	527510	527640	130	-1.34149		-1.65751
		XI	614331	614461	130	-1.03938		-1.33267
		XII	2387	2517	130	-1.10178		-1.39976
		XII	7922	8052	130	-1.18419		-1.48838
		XII	11227	11357	130	-1.03455		-1.32747
		XII	310453	310583	130	-1.30821		-1.62173
		XII	451932	452062	130	-1.22267		-1.52975
		XII	451945	452075	130	-0.698847		-0.966502
		XII	452491	452621	130	-1.22089		-1.52784
		XII	452926	453056	130	-0.791919		-1.06658
		XII	453033	453163	130	-1.20173		-1.50724
		XII	453140	453270	130	-1.06515		-1.36038
		XII	453310	453440	130	-0.865359		-1.14555
		XII	453781	453911	130	-1.079		-1.37527
		XII	453783	453913	130	-1.0484		-1.34237
		XII	454422	454552	130	-0.84217		-1.12061
		XII	454733	454863	130	-1.31264		-1.62649
		XII	456045	456175	130	-1.01573		-1.30723
		XII	456479	456609	130	-1.18475		-1.48898
		XII	457070	457200	130	-1.31937		-1.63373
		XII	457187	457317	130	-0.920888		-1.20526
		XII	458191	458321	130	-0.971292		-1.25945
		XII	458770	458900	130	-1.41609		-1.73773
		XII	458913	459043	130	-1.04592		-1.3397
		XII	459429	459559	130	-1.15314		-1.45499
		XII	461069	461199	130	-1.2394		-1.54774
		XII	461082	461212	130	-0.946563		-1.23286
		XII	461628	461758	130	-1.74669		-2.09322
		XII	462063	462193	130	-0.897795		-1.18042
		XII	462170	462300	130	-1.16651		-1.46937
		XII	462277	462407	130	-1.0248		-1.31699
		XII	462447	462577	130	-0.847428		-1.12627
		XII	462918	463048	130	-1.22105		-1.52801
		XII	462920	463050	130	-1.37103		-1.68927
		XII	463559	463689	130	-0.654083		-0.918369
		XII	465182	465312	130	-1.0489		-1.3429
		XII	465616	465746	130	-1.61857		-1.95546
		XII	466207	466337	130	-1.47934		-1.80574
		XII	466324	466454	130	-0.846941		-1.12574
		XII	467328	467458	130	-1.05407		-1.34846
		XII	467907	468037	130	-1.19259		-1.49741
		XII	468050	468180	130	-1.0644		-1.35957
		XII	727018	727148	130	-1.74473		-2.09111
		XII	839642	839772	130	-1.70345		-2.04672
		XII	981009	981139	130	-1.08801		-1.38496
		XII	1012550	1012680	130	-1.07616		-1.37222
		XII	1012566	1012696	130	-1.56172		-1.89432
		XII	1069302	1069432	130	-1.07296		-1.36877
		XII	1073547	1073677	130	-0.938882		-1.2246
		XII	1075965	1076095	130	-1.02104		-1.31295
		XIII	484473	484603	130	-2.41914		-2.81628
		XIII	600432	600562	130	-1.02363		-1.31573
		XIII	641481	641611	130	-0.270765		-0.506199
		XIII	820608	820738	130	-1.66891		-2.00958
		XIII	820621	820751	130	-1.1034		-1.4015
		XIII	836333	836463	130	-1.08567		-1.38244
		XIV	2170	2300	130	-1.18035		-1.48425
		XIV	551772	551902	130	-1.31739		-1.63161
		XIV	576714	576844	130	-0.667235		-0.932511
		XIV	749725	749855	130	-1.55527		-1.88739
		XV	63125	63255	130	-0.835708		-1.11366
		XV	177093	177223	130	-0.736562		-1.00706
		XV	205781	205911	130	-1.00786		-1.29878
		XV	356685	356815	130	-1.05674		-1.35133
		XV	480629	480759	130	-1.62542		-1.96282
		XV	480657	480787	130	-1.88203		-2.23874
		XV	492636	492766	130	-1.33286		-1.64824
		XV	622311	622441	130	-1.06867		-1.36416
		XV	709332	709462	130	-0.977064		-1.26566
		XV	712148	712278	130	-1.09761		-1.39528
		XV	970847	970977	130	-1.04559		-1.33934
		XV	1086512	1086642	130	-0.892911		-1.17517
		XV	1088930	1089060	130	-0.988887		-1.27837
		XVI	2079	2209	130	-1.08899		-1.38601
		XVI	462929	463059	130	-1.34039		-1.65634
		XVI	864255	864385	130	-1.38313		-1.70229
		XVI	945663	945793	130	-1.03402		-1.3269
		I	28865	28996	131	-0.94286		-1.22888
		I	170185	170316	131	-0.943372		-1.22943
		II	1727	1858	131	-0.930821		-1.21594
		III	14	145	131	-1.15241		-1.45421
		III	129	260	131	-0.995892		-1.28591
		III	234921	235052	131	-1.84977		-2.20405
		III	246926	247057	131	-1.25918		-1.56901
		IV	8786	8917	131	-1.22753		-1.53498
		IV	838477	838608	131	-2.74551		-3.16722
		IV	1512829	1512960	131	-0.965188		-1.25289
		V	27053	27184	131	-1.03697		-1.33007
		V	56549	56680	131	-1.13224		-1.43252
		V	64024	64155	131	-1.4093		-1.73043
		V	92533	92664	131	-1.18845		-1.49296
		V	164105	164236	131	-0.97349		-1.26182
		V	286305	286436	131	-0.987748		-1.27715
		V	541626	541757	131	-0.897965		-1.18061
		VI	111983	112114	131	-1.38727		-1.70674
		VI	183274	183405	131	-2.34112		-2.73239
		VII	15630	15761	131	-1.06783		-1.36326
		VII	383386	383517	131	-1.04882		-1.34281
		VII	502391	502522	131	-1.18577		-1.49008
		VII	539470	539601	131	-1.64266		-1.98136
		VII	692091	692222	131	-1.57234		-1.90574
		VII	692092	692223	131	-1.39511		-1.71517
		VII	961681	961812	131	-1.01844		-1.31015
		VII	961683	961814	131	-1.38047		-1.69943
		VII	1018639	1018770	131	-1.11266		-1.41146
		VIII	1748	1879	131	-1.25274		-1.56208
		VIII	77481	77612	131	-1.11079		-1.40945
		VIII	174447	174578	131	-1.53639		-1.86708
		VIII	174455	174586	131	-1.46756		-1.79307
		VIII	556858	556989	131	-1.33578		-1.65138
		X	271664	271795	131	-0.882472		-1.16395
		X	292191	292322	131	-0.733298		-1.00355
		X	338776	338907	131	-1.32713		-1.64208
		X	481757	481888	131	-1.24512		-1.55389
		X	624211	624342	131	-1.35024		-1.66693
		X	696260	696391	131	-1.02343		-1.31552
		X	721017	721148	131	-1.31228		-1.62611
		X	736882	737013	131	-1.36492		-1.68271
		XI	31510	31641	131	-1.33707		-1.65276
		XI	434561	434692	131	-0.879179		-1.16041
		XI	527506	527637	131	-1.35809		-1.67536
		XI	527509	527640	131	-0.927051		-1.21188
		XI	545722	545853	131	-1.05191		-1.34614
		XI	638182	638313	131	-1.10161		-1.39958
		XII	11226	11357	131	-0.714338		-0.983159
		XII	35557	35688	131	-0.905947		-1.18919
		XII	107154	107285	131	-1.08376		-1.38038
		XII	192705	192836	131	-1.13199		-1.43225
		XII	451931	452062	131	-1.14964		-1.45122
		XII	453782	453913	131	-0.70771		-0.976032
		XII	453783	453914	131	-2.02815		-2.39586
		XII	454723	454854	131	-0.987841		-1.27725
		XII	456042	456173	131	-0.53029		-0.785258
		XII	456080	456211	131	-0.71258		-0.981268
		XII	456084	456215	131	-1.2558		-1.56538
		XII	456288	456419	131	-1.08619		-1.383
		XII	457986	458117	131	-0.762322		-1.03476
		XII	458769	458900	131	-0.992898		-1.28269
		XII	458770	458901	131	-1.22964		-1.53725
		XII	458913	459044	131	-1.26087		-1.57083
		XII	459625	459756	131	-1.56038		-1.89288
		XII	459673	459804	131	-0.814298		-1.09064
		XII	461068	461199	131	-1.06961		-1.36517
		XII	462919	463050	131	-0.886608		-1.1684
		XII	462920	463051	131	-1.55818		-1.89052
		XII	463860	463991	131	-1.03145		-1.32414
		XII	465179	465310	131	-1.00077		-1.29115
		XII	465217	465348	131	-0.919248		-1.20349
		XII	465221	465352	131	-0.888172		-1.17008
		XII	465425	465556	131	-1.05127		-1.34545
		XII	467123	467254	131	-1.09472		-1.39217
		XII	467906	468037	131	-0.942817		-1.22884
		XII	467907	468038	131	-1.19451		-1.49947
		XII	468050	468181	131	-1.28611		-1.59796
		XII	468401	468532	131	-1.23845		-1.54672
		XII	468762	468893	131	-1.69888		-2.04181
		XII	903630	903761	131	-0.980187		-1.26902
		XII	1012550	1012681	131	-1.42193		-1.74401
		XII	1012565	1012696	131	-1.81058		-2.16191
		XIII	374780	374911	131	-1.35245		-1.6693
		XIII	492970	493101	131	-1.09493		-1.39239
		XIII	627788	627919	131	-0.970323		-1.25841
		XIII	820620	820751	131	-1.29522		-1.60776
		XIV	121333	121464	131	-1.02109		-1.313
		XIV	291077	291208	131	-0.853226		-1.1325
		XIV	364273	364404	131	-1.1333		-1.43365
		XIV	524979	525110	131	-1.23197		-1.53975
		XIV	620267	620398	131	-1.45418		-1.77869
		XIV	737786	737917	131	-1.28313		-1.59476
		XV	177093	177224	131	-1.06025		-1.35511
		XV	177107	177238	131	-1.69769		-2.04053
		XV	285195	285326	131	-1.02609		-1.31837
		XV	371267	371398	131	-0.922884		-1.2074
		XV	459473	459604	131	-1.45461		-1.77915
		XV	480629	480760	131	-1.8788		-2.23527
		XV	480656	480787	131	-1.51124		-1.84005
		XV	624028	624159	131	-0.858461		-1.13813
		XV	810091	810222	131	-0.950647		-1.23725
		XV	988983	989114	131	-1.17394		-1.47736
		XV	1036929	1037060	131	-1.31922		-1.63357
		XVI	111563	111694	131	-0.931846		-1.21704
		I	25658	25790	132	-0.832538		-1.11026
		I	205573	205705	132	-1.25413		-1.56359
		I	205580	205712	132	-0.816269		-1.09276
		II	1944	2076	132	-1.1597		-1.46204
		II	216639	216771	132	-1.8684		-2.22409
		II	411086	411218	132	-0.799015		-1.07421
		II	527770	527902	132	-1.04252		-1.33604
		II	577662	577794	132	-1.65832		-1.99819
		II	670468	670600	132	-1.43213		-1.75498
		II	702899	703031	132	-1.51631		-1.8455
		III	103033	103165	132	-0.803005		-1.0785
		III	134878	135010	132	-1.75031		-2.0971
		III	246926	247058	132	-0.928396		-1.21333
		IV	163802	163934	132	-0.903945		-1.18704
		IV	269754	269886	132	-0.922806		-1.20732
		IV	677555	677687	132	-1.38866		-1.70823
		IV	1288372	1288504	132	-0.754052		-1.02586
		IX	35803	35935	132	-0.831487		-1.10913
		IX	241349	241481	132	-0.946204		-1.23248
		V	193660	193792	132	-0.481692		-0.733002
		V	253010	253142	132	-1.09322		-1.39055
		V	503589	503721	132	-1.05949		-1.35429
		VII	84927	85059	132	-1.01605		-1.30758
		VII	89045	89177	132	-1.13108		-1.43127
		VII	103852	103984	132	-1.067		-1.36236
		VII	178188	178320	132	-1.00446		-1.29511
		VII	538055	538187	132	-1.24467		-1.55341
		VII	692091	692223	132	-1.06467		-1.35986
		VII	961681	961813	132	-1.4191		-1.74097
		VII	961682	961814	132	-1.03219		-1.32493
		VIII	1748	1880	132	-1.50655		-1.835
		VIII	174447	174579	132	-1.52991		-1.86012
		VIII	174454	174586	132	-2.264		-2.64946
		X	37483	37615	132	-1.40856		-1.72964
		X	229005	229137	132	-1.33084		-1.64606
		X	544311	544443	132	-1.18171		-1.48571
		X	662029	662161	132	-0.874397		-1.15527
		X	721017	721149	132	-1.26023		-1.57014
		XI	56846	56978	132	-1.10434		-1.40251
		XI	142672	142804	132	-0.81028		-1.08632
		XI	196620	196752	132	-1.13185		-1.43209
		XI	214886	215018	132	-1.2839		-1.59559
		XI	226930	227062	132	-1.20617		-1.51202
		XI	298875	299007	132	-1.64776		-1.98684
		XI	329617	329749	132	-1.13553		-1.43605
		XI	527506	527638	132	-1.58923		-1.92391
		XI	527508	527640	132	-1.57009		-1.90332
		XI	577351	577483	132	-1.31887		-1.6332
		XII	11222	11354	132	-1.06107		-1.35598
		XII	11226	11358	132	-1.06849		-1.36397
		XII	197350	197482	132	-2.19939		-2.57999
		XII	411908	412040	132	-1.19206		-1.49684
		XII	451945	452077	132	-0.964065		-1.25168
		XII	452323	452455	132	-1.27721		-1.5884
		XII	453782	453914	132	-1.18019		-1.48407
		XII	455000	455132	132	-1.46983		-1.79552
		XII	458195	458327	132	-1.16218		-1.46471
		XII	458768	458900	132	-0.98155		-1.27048
		XII	458769	458901	132	-0.947581		-1.23396
		XII	460314	460446	132	-1.56095		-1.89349
		XII	461082	461214	132	-1.06246		-1.35749
		XII	462250	462382	132	-1.37108		-1.68933
		XII	462256	462388	132	-1.63051		-1.96829
		XII	462919	463051	132	-1.37994		-1.69886
		XII	464137	464269	132	-1.1042		-1.40236
		XII	467905	468037	132	-1.29832		-1.6111
		XII	467906	468038	132	-1.00471		-1.29539
		XII	490291	490423	132	-1.02442		-1.31658
		XII	518369	518501	132	-1.40409		-1.72483
		XII	595436	595568	132	-1.16734		-1.47026
		XII	967209	967341	132	-0.828517		-1.10593
		XII	1012550	1012682	132	-0.951431		-1.2381
		XII	1012564	1012696	132	-2.31831		-2.70786
		XIII	261845	261977	132	-1.49823		-1.82606
		XIII	386345	386477	132	-1.00991		-1.30098
		XIII	520376	520508	132	-0.641863		-0.905229
		XIII	694710	694842	132	-1.07487		-1.37083
		XIII	778663	778795	132	-1.49704		-1.82477
		XIII	820608	820740	132	-0.912961		-1.19673
		XIII	820619	820751	132	-1.35879		-1.67612
		XIV	178329	178461	132	-1.32458		-1.63933
		XIV	517457	517589	132	-1.18045		-1.48435
		XIV	784063	784195	132	-0.553132		-0.809819
		XIV	784106	784238	132	-0.364209		-0.606677
		XV	177093	177225	132	-0.894894		-1.17731
		XV	177106	177238	132	-1.19889		-1.50418
		XV	480629	480761	132	-1.37695		-1.69564
		XV	480655	480787	132	-2.20799		-2.58924
		XV	762029	762161	132	-0.636134		-0.899069
		XV	816891	817023	132	-1.40059		-1.72106
		XV	873426	873558	132	-1.16988		-1.47299
		XV	1042260	1042392	132	-1.22181		-1.52883
		XV	1062032	1062164	132	-1.3335		-1.64892
		XVI	417433	417565	132	-1.43791		-1.76119
		XVI	770323	770455	132	-0.930554		-1.21565
		XVI	854126	854258	132	-1.04999		-1.34408
		I	139478	139611	133	-0.87701		-1.15808
		II	118604	118737	133	-0.922752		-1.20726
		II	279942	280075	133	-1.02166		-1.31361
		II	545512	545645	133	-1.14384		-1.44499
		II	735258	735391	133	-0.538322		-0.793895
		III	97469	97602	133	-1.61615		-1.95285
		IV	527030	527163	133	-1.05357		-1.34792
		IV	835932	836065	133	-0.928206		-1.21312
		IV	1372245	1372378	133	-1.00233		-1.29283
		IX	2397	2530	133	-1.01216		-1.3034
		IX	145476	145609	133	-0.836529		-1.11455
		V	194030	194163	133	-1.15606		-1.45812
		VII	33222	33355	133	-1.2054		-1.51119
		VII	873303	873436	133	-1.35565		-1.67274
		VII	961681	961814	133	-1.06393		-1.35907
		VIII	1766	1899	133	-1.29094		-1.60316
		VIII	174447	174580	133	-1.65352		-1.99303
		VIII	174453	174586	133	-2.05888		-2.4289
		VIII	374122	374255	133	-1.22945		-1.53704
		VIII	404097	404230	133	-1.17446		-1.47791
		VIII	556853	556986	133	-1.43921		-1.76259
		X	2380	2513	133	-1.07586		-1.37189
		X	276481	276614	133	-1.49994		-1.82789
		X	714988	715121	133	-0.8396		-1.11785
		X	721020	721153	133	-1.4318		-1.75462
		XI	171758	171891	133	-1.19524		-1.50026
		XI	214886	215019	133	-1.12417		-1.42384
		XI	368389	368522	133	-1.34155		-1.65758
		XI	527506	527639	133	-1.79034		-2.14015
		XI	527507	527640	133	-1.74824		-2.09489
		XII	2226	2359	133	-0.994288		-1.28418
		XII	7761	7894	133	-1.00878		-1.29976
		XII	11213	11346	133	-0.489974		-0.741908
		XII	255888	256021	133	-0.929126		-1.21411
		XII	340076	340209	133	-1.08274		-1.37929
		XII	451709	451842	133	-1.40022		-1.72067
		XII	451876	452009	133	-1.10805		-1.4065
		XII	451945	452078	133	-0.97664		-1.2652
		XII	453153	453286	133	-1.53209		-1.86246
		XII	453775	453908	133	-1.19817		-1.50341
		XII	453781	453914	133	-1.02816		-1.3206
		XII	453964	454097	133	-1.33923		-1.65509
		XII	454422	454555	133	-0.707248		-0.975536
		XII	457115	457248	133	-0.92769		-1.21257
		XII	457820	457953	133	-0.811303		-1.08742
		XII	458768	458901	133	-0.90402		-1.18712
		XII	458910	459043	133	-1.16009		-1.46246
		XII	458933	459066	133	-0.88418		-1.16579
		XII	459673	459806	133	-1.2597		-1.56957
		XII	460846	460979	133	-1.36031		-1.67776
		XII	461013	461146	133	-1.1342		-1.43463
		XII	461082	461215	133	-1.06086		-1.35576
		XII	462290	462423	133	-1.03903		-1.33229
		XII	462912	463045	133	-1.09543		-1.39294
		XII	462918	463051	133	-0.974633		-1.26305
		XII	463101	463234	133	-0.946257		-1.23253
		XII	466252	466385	133	-0.794135		-1.06896
		XII	466957	467090	133	-0.675653		-0.941562
		XII	467905	468038	133	-1.19761		-1.50281
		XII	468070	468203	133	-0.893903		-1.17624
		XII	1012550	1012683	133	-1.49545		-1.82306
		XII	1012563	1012696	133	-1.37312		-1.69152
		XIII	142450	142583	133	-2.50225		-2.90564
		XIII	820608	820741	133	-1.62943		-1.96713
		XIV	573304	573437	133	-1.20379		-1.50945
		XIV	598791	598924	133	-1.31784		-1.63209
		XV	177093	177226	133	-1.64015		-1.97866
		XV	177105	177238	133	-2.13726		-2.51318
		XV	327427	327560	133	-1.10334		-1.40144
		XV	480629	480762	133	-2.16435		-2.54232
		XV	480654	480787	133	-2.71197		-3.13115
		XV	699187	699320	133	-1.58698		-1.92148
		XVI	322025	322158	133	-1.05592		-1.35045
		XVI	448877	449010	133	-1.26245		-1.57252
		XVI	604400	604533	133	-1.17784		-1.48155
		XVI	945821	945954	133	-0.997831		-1.28799
		I	164958	165092	134	-1.16564		-1.46844
		II	1937	2071	134	-1.20418		-1.50987
		II	1942	2076	134	-1.89311		-2.25066
		II	260642	260776	134	-0.65293		-0.91713
		II	300341	300475	134	-0.985401		-1.27462
		II	478544	478678	134	-0.951257		-1.23791
		II	696303	696437	134	-1.07637		-1.37244
		III	129	263	134	-0.72815		-0.99801
		III	186	320	134	-1.6948		-2.03741
		III	213468	213602	134	-0.914954		-1.19888
		IV	60333	60467	134	-1.17223		-1.47551
		IV	147424	147558	134	-0.640216		-0.903459
		IV	354236	354370	134	-1.09814		-1.39585
		IV	472028	472162	134	-0.987409		-1.27678
		IV	650218	650352	134	-1.18996		-1.49458
		IV	883019	883153	134	-1.11651		-1.4156
		IV	991441	991575	134	-1.05022		-1.34432
		IV	1096837	1096971	134	-1.25295		-1.56232
		IV	1166734	1166868	134	-1.24579		-1.55461
		IV	1207770	1207904	134	-1.21139		-1.51762
		IX	287987	288121	134	-1.57383		-1.90734
		IX	289697	289831	134	-1.08353		-1.38014
		V	41648	41782	134	-2.28196		-2.66877
		V	377517	377651	134	-1.2463		-1.55516
		V	448116	448250	134	-1.16402		-1.46669
		V	497216	497350	134	-1.22707		-1.53448
		V	574970	575104	134	-0.975342		-1.26381
		VII	78222	78356	134	-0.980098		-1.26892
		VII	204995	205129	134	-0.962027		-1.24949
		VII	457820	457954	134	-1.13664		-1.43725
		VII	536830	536964	134	-1.12364		-1.42327
		VII	566559	566693	134	-0.874875		-1.15578
		VII	822107	822241	134	-1.167		-1.46989
		VII	914384	914518	134	-0.637345		-0.900371
		VII	961680	961814	134	-1.80565		-2.15661
		VII	1089036	1089170	134	-0.835922		-1.11389
		VIII	1765	1899	134	-1.90146		-2.25963
		VIII	72065	72199	134	-1.46854		-1.79413
		VIII	174447	174581	134	-1.74714		-2.0937
		VIII	174452	174586	134	-1.898		-2.25592
		VIII	180375	180509	134	-0.954984		-1.24192
		VIII	297474	297608	134	-1.26835		-1.57887
		VIII	521779	521913	134	-1.41966		-1.74157
		VIII	548324	548458	134	-1.09109		-1.38827
		VIII	562506	562640	134	-0.696806		-0.964308
		X	191225	191359	134	-1.18768		-1.49213
		X	473533	473667	134	-1.12853		-1.42853
		X	479117	479251	134	-1.00851		-1.29947
		X	721019	721153	134	-1.48708		-1.81406
		XI	439672	439806	134	-1.1509		-1.45258
		XI	527506	527640	134	-1.26726		-1.5777
		XI	577254	577388	134	-1.1461		-1.44742
		XI	638182	638316	134	-1.12884		-1.42886
		XII	2008	2142	134	-0.911365		-1.19502
		XII	7543	7677	134	-0.951046		-1.23768
		XII	177830	177964	134	-1.01947		-1.31126
		XII	219800	219934	134	-1.21674		-1.52337
		XII	451599	451733	134	-1.18893		-1.49348
		XII	451800	451934	134	-1.0092		-1.30021
		XII	452539	452673	134	-1.30299		-1.61612
		XII	452922	453056	134	-1.44507		-1.76889
		XII	453152	453286	134	-1.07782		-1.374
		XII	455247	455381	134	-1.3022		-1.61527
		XII	455397	455531	134	-1.25625		-1.56586
		XII	456508	456642	134	-1.2388		-1.5471
		XII	456984	457118	134	-1.1354		-1.43591
		XII	457083	457217	134	-1.59851		-1.93389
		XII	458913	459047	134	-1.22728		-1.53471
		XII	460461	460595	134	-1.03805		-1.33123
		XII	460937	461071	134	-0.949478		-1.236
		XII	461676	461810	134	-1.55116		-1.88297
		XII	462059	462193	134	-1.46782		-1.79336
		XII	462289	462423	134	-1.15456		-1.45652
		XII	464384	464518	134	-1.69562		-2.03831
		XII	464534	464668	134	-0.568473		-0.826315
		XII	465645	465779	134	-1.16403		-1.4667
		XII	466121	466255	134	-1.43998		-1.76341
		XII	466220	466354	134	-0.915222		-1.19916
		XII	467515	467649	134	-0.881513		-1.16292
		XII	468050	468184	134	-1.31224		-1.62606
		XII	480693	480827	134	-1.06533		-1.36057
		XII	594211	594345	134	-1.1314		-1.43161
		XII	651890	652024	134	-1.12738		-1.42729
		XII	1012550	1012684	134	-0.949047		-1.23553
		XII	1012562	1012696	134	-2.0942		-2.46689
		XIII	1884	2018	134	-1.07574		-1.37177
		XIII	185234	185368	134	-0.886346		-1.16811
		XIII	197401	197535	134	-0.931882		-1.21708
		XIII	228866	229000	134	-1.08573		-1.3825
		XIII	377417	377551	134	-1.05781		-1.35248
		XIII	400158	400292	134	-1.83376		-2.18684
		XIII	448884	449018	134	-1.22453		-1.53176
[truncated: 5,569 more rows]

## Sheet: Figure 4 a-c
		Figure 4 a								Figure 4 b and c
		%GC ∆LK <-1,26	%GC ∆Lk > -1.26							∆Lk	TA	AT	CA	AC	AG	GA	CG	GC	TC	CT	TG	GT
		51.55	47.37		t-Test: Two-Sample Assuming Equal Variances					-1.46028	12	9	14	18	2	3	3	3	7	11	4	3
		51.17	42.97							-1.10783	7	7	13	8	18	13	5	11	6	7	13	12
		41.06	40.11			Variable 1	Variable 2			-1.32695	11	14	9	5	10	9	1	4	10	9	10	8
		33.94	50.6		Mean	40.743	42.3561			-1.03408	8	7	12	9	13	8	2	5	8	8	6	8
		29.91	36.89		Variance	54.2914	52.8064			-1.03534	12	13	12	14	6	9	3	2	6	7	11	9
		31.67	48.32		Observations	4187	3611			-1.45075	9	6	12	15	8	9	8	10	9	14	16	13
		41.23	38.48		Pooled Variance	53.6038				-0.816776	9	6	10	15	7	9	8	9	8	14	14	11
		52.45	37.13		Hypothesized Mean Difference	0				-1.55739	4	3	10	11	5	6	6	5	8	8	9	10
		51.62	38		df	7796				-1.37146	4	3	9	11	5	6	6	5	8	8	9	10
		38.14	45.83		t Stat	-7.28061				-1.33679	4	3	9	11	5	6	6	4	8	8	9	10
		52.08	32.59		P(T<=t) one-tail	9.35594e-13				-1.10415	4	3	9	11	4	6	6	4	8	8	9	10
		44.11	40.04		t Critical one-tail	1.64505				-0.943642	7	6	8	7	11	10	7	3	9	4	15	20
		42.57	43.52		P(T<=t) two-tail	1.84712e-12				-0.832538	6	6	7	7	10	10	7	2	9	4	14	19
		30.1	40.58		t Critical two-tail	1.96027				-0.943819	5	6	7	5	9	9	7	3	8	2	15	20
		46.6	43.93							-0.993908	8	9	10	4	14	9	5	5	10	4	24	29
		33.99	37.62							-1.68112	6	8	9	4	9	7	4	4	8	3	20	22
		37.71	31.77							-1.34428	5	8	8	4	8	7	4	3	8	3	19	21
		44.58	34.15							-1.10781	5	7	8	4	8	7	4	3	8	3	19	21
		54.64	30.24							-1.099	4	8	8	4	7	7	4	3	8	3	18	20
		46.11	42.06							-0.602589	4	8	8	4	7	7	4	2	8	2	16	19
		57.87	33.14							-1.04526	5	10	11	5	9	8	4	4	10	4	22	23
		39.19	37.55							-1.85581	8	11	11	4	14	10	4	5	11	5	25	28
		51.7	46.41							-1.03515	8	8	9	4	13	8	3	4	9	5	19	23
		41.37	35.66							-1.16801	8	8	9	4	13	8	3	4	9	5	19	23
		39.41	41.33							-0.900026	8	8	9	4	13	8	3	4	9	5	19	23
		52.17	36.14							-1.20115	7	13	11	10	8	12	6	5	9	7	14	11
		47	31.58							-0.671149	8	8	7	6	5	5	3	6	4	6	8	5
		43.08	42.29							-1.48937	12	11	11	10	9	7	5	8	3	5	7	6
		43.49	43.79							-0.94286	8	7	5	11	7	12	3	4	4	11	14	8
		58.31	49.49							-1.28676	5	10	15	5	12	8	4	8	11	5	8	8
		47	39.3							-1.20361	6	7	11	9	8	6	7	10	7	8	9	8
		55.04	42.44							-1.15617	8	14	4	6	7	15	6	6	8	10	13	5
		39.94	48.63							-1.37969	8	12	12	9	8	9	3	5	10	9	13	10
		52.65	34.84							-1.46609	6	10	11	7	14	13	5	9	7	7	13	9
		45.18	34.81							-1.02564	2	7	9	7	4	7	5	9	3	5	12	5
		37.27	38.26							-1.70905	2	6	9	7	4	7	5	9	3	5	12	5
		55.57	43.03							-1.52565	1	6	9	7	4	7	5	9	3	5	12	5
		51.87	39.1							-1.28194	1	6	9	7	4	7	5	9	3	5	12	4
		42.33	31.83							-1.05175	1	6	9	7	3	7	5	9	3	5	12	4
		52.36	33.16							-1.18153	10	12	11	7	7	5	2	8	8	10	15	11
		30.12	37.1							-1.41836	7	11	6	7	5	10	3	4	17	19	15	9
		54.75	43.07							-1.01663	5	9	11	9	10	11	5	9	9	11	12	7
		42.24	41.41							-1.01663	5	9	11	9	10	11	5	9	9	11	12	7
		49.31	39.22							-1.48536	10	9	15	13	10	7	6	6	13	11	5	7
		58.03	40.06							-1.45867	12	14	10	4	9	5	4	8	11	9	19	19
		55.16	40.75							-1.40195	8	11	10	6	12	10	6	8	6	4	13	13
		38.07	38.91							-1.24957	8	11	13	5	9	5	5	12	10	10	18	15
		27.47	32.69							-1.42365	8	10	10	9	8	9	4	4	6	5	4	3
		52.86	44.92							-1.16038	8	11	9	6	11	10	3	7	6	7	10	7
		59.38	40.76							-1.35238	17	16	5	6	9	10	4	3	12	12	7	7
		33.2	47.6							-0.583656	2	6	21	17	8	7	4	10	8	10	10	5
		52.37	49.09							-1.248	9	13	11	10	5	8	3	2	11	9	12	10
		35.57	41.28							-1.37704	13	15	9	8	13	14	5	5	7	6	6	5
		36.31	48							-1.40438	11	6	7	12	11	11	4	2	9	12	8	10
		52	35.82							-1.15182	13	8	5	8	7	5	8	7	15	17	5	8
		52.46	50.17							-0.999899	9	14	15	8	7	5	4	7	14	10	9	8
		52.08	43.64							-1.54983	12	13	9	3	14	9	3	8	8	7	11	11
		57.74	44.73							-1.47753	13	12	12	12	10	9	2	1	15	14	7	9
		52.17	49.7							-1.47753	13	12	12	12	10	9	2	1	15	14	7	9
		51.47	54.4							-1.67929	12	13	9	10	7	8	3	2	16	16	9	9
		41.3	60.39							-0.938471	8	12	6	4	11	12	3	6	7	8	9	5
		35.13	54.62							-1.35046	17	18	10	8	9	9	2	1	13	10	10	11
		51.78	56.88							-0.0773947	4	4	5	5	2	1	6	7	16	17	5	5
		52.26	52.88							-0.898475	5	12	17	10	4	4	5	2	29	20	3	6
		47	51.49							-1.08382	12	10	4	6	4	5	6	4	17	17	15	16
		40.86	42.86							-0.561579	5	8	13	7	7	4	2	8	9	9	12	9
		41.44	48.29							-1.20952	11	9	7	6	15	12	6	4	11	8	4	9
		48.82	39.18							-1.40217	11	12	10	7	9	7	6	5	18	14	10	13
		54.24	49.46							-1.09355	8	13	10	4	6	4	8	13	12	11	14	11
		54.86	41.48							-1.29127	12	15	10	9	10	11	4	4	6	5	13	12
		41.06	56.06							-2.46443	8	11	5	5	7	10	8	6	15	13	15	14
		45.68	57.85							-1.25852	8	11	5	5	6	10	8	6	15	13	15	14
		37.69	51.49							-2.03765	7	10	5	5	6	9	8	6	15	13	15	13
		39.76	43.89							-1.30166	7	10	5	5	5	9	8	6	15	13	15	13
		47.98	43.16							-1.17914	10	4	4	2	11	3	5	17	4	14	21	17
		51.87	45.98							-1.17914	10	4	4	2	11	3	5	17	4	14	21	17
		45.03	41.41							-1.38001	10	5	6	2	12	3	6	18	6	14	20	17
		43.67	38.94							-0.836976	4	7	11	6	13	10	9	9	12	7	11	14
		38.67	43.45							-1.20129	6	15	7	11	19	31	8	5	3	4	14	5
		34.32	38.77							-0.0250604	11	9	7	11	5	7	4	7	8	15	16	11
		40.59	40.57							-1.29204	10	14	14	7	10	8	7	12	10	9	8	5
		36.82	40.97							-1.25892	6	12	12	8	6	7	9	6	19	12	8	10
		36.06	41.52							-1.51903	12	15	13	9	6	4	6	8	11	9	12	12
		33.54	31.86							-1.12422	8	9	5	5	12	13	7	12	3	8	12	6
		43.92	46.05							-1.29455	3	8	11	7	23	24	3	5	5	3	9	6
		36.22	40.76							-1.27799	9	13	9	6	17	18	7	4	7	1	5	7
		42.67	38							-1.16773	14	11	10	14	8	8	3	3	5	9	9	9
		41.38	43.14							-0.87701	2	4	15	12	8	7	4	13	6	12	9	1
		54.55	36.76							-1.14664	10	11	11	12	5	6	3	2	9	9	9	9
		49.83	40.11							-1.14664	10	11	11	12	5	6	3	2	9	9	9	9
		42.22	43.96							-0.755613	13	14	10	8	6	6	3	5	8	9	9	7
		40.41	44.34							-0.755613	13	14	10	8	6	6	3	5	8	9	9	7
		38.18	36.32							-1.45436	14	10	11	8	13	7	3	12	8	14	6	3
		41.68	42.37							-1.23303	11	13	12	10	10	10	5	6	12	11	9	8
		40.05	37.6							-1.49343	10	13	6	6	5	8	5	7	11	13	15	10
		39.86	40.47							-1.49343	10	13	6	6	5	8	5	7	11	13	15	10
		31.78	31.33							-1.19084	6	12	9	5	8	10	2	4	5	3	6	2
		39.35	44.21							-1.14562	11	13	9	4	7	4	0	3	9	7	10	10
		54.25	35.27							-1.42905	8	11	9	7	15	15	6	8	5	5	15	13
		25.3	37.2							-1.46571	12	16	7	4	11	12	2	5	6	6	20	16
		38.18	49.37							-1.46571	12	16	7	4	11	12	2	5	6	6	20	16
		41.16	38.85							-1.23057	7	17	12	3	4	5	2	8	9	6	19	12
		41.14	40.28							-1.16564	6	15	12	3	4	4	2	8	9	6	18	12
		53.93	50.5							-1.3145	9	15	9	7	12	17	4	6	7	7	19	12
		36.55	29.73							-1.20318	7	12	8	6	5	7	3	4	4	3	12	9
		57.45	38.61							-1.10993	4	10	8	6	4	8	3	5	5	5	17	11
		37.91	49.39							-1.18199	4	6	5	5	13	14	2	6	10	14	18	12
		40.11	29.39							-0.943372	11	11	11	12	7	8	5	4	5	5	8	8
		45.06	49.59							-1.37219	11	10	11	10	9	8	4	5	8	8	8	8
		46.64	36.67							-1.26025	7	12	8	7	15	18	4	5	7	6	15	11
		42	32.4							-1.32289	11	8	10	5	18	10	4	9	9	9	12	15
		45.45	47.69							-1.11619	11	13	14	12	7	7	2	5	5	6	9	6
		37.37	47.64							-1.53819	11	14	11	6	11	9	5	7	12	9	10	10
		45.15	44.2							-1.10733	8	12	14	12	11	14	6	4	10	6	6	5
		44.83	35.58							-1.2272	11	12	8	6	4	3	7	6	14	11	12	14
		55.56	43.27							-1.15652	6	9	14	4	8	2	12	14	12	4	2	6
		35.57	46.2							-0.912757	5	9	14	4	8	2	10	11	12	3	1	5
		42.58	33.19							-0.874756	5	9	14	4	8	2	9	11	12	3	1	5
		39.86	46.18							-0.503463	5	9	14	4	8	2	9	11	12	3	1	5
		39.41	50.67							-1.55875	4	9	12	12	6	10	14	14	14	14	11	7
		54.35	33.88							-1.2093	5	6	14	14	5	7	10	14	10	15	10	4
		36.86	35.58							-1.80437	4	7	17	17	4	7	11	11	10	10	8	5
		36.55	37.38							-1.41051	10	9	10	11	7	7	6	10	12	17	9	5
		53.62	38.59							-1.38936	10	13	8	13	7	16	10	5	10	10	10	6
		48.25	42.59							-0.745776	8	13	6	11	6	16	9	5	7	8	10	4
		45.57	39.22							-0.898847	6	12	15	16	5	12	8	5	10	8	9	5
		34.5	41.88							-1.25243	8	8	19	23	5	9	3	4	8	13	9	4
		47	34.24							-1.11035	8	8	19	23	5	9	3	4	8	13	9	4
		40.85	35.89							-1.14264	8	8	19	23	5	9	3	4	8	13	9	4
		48.35	39.73							-1.16531	5	8	19	21	3	8	4	3	7	8	8	4
		53.3	31.11							-1.25413	7	6	15	20	4	9	7	3	10	11	8	7
		41.34	38.83							-0.91371	6	6	15	20	3	9	7	3	9	10	8	6
		40.81	43.89							-0.699699	5	6	15	20	2	8	7	3	9	9	7	5
		45.87	31.61							-0.816269	6	6	14	19	4	9	7	2	10	10	7	7
		35.53	36.93							-1.83463	7	5	17	25	4	10	5	1	7	11	11	9
		43.38	40.98							-0.844951	5	5	10	12	3	5	7	7	8	10	11	9
		44.65	32.43							-1.65232	11	15	8	5	4	6	2	5	6	6	7	2
		33.99	34.99							-1.08819	12	13	12	10	7	6	10	9	8	5	6	8
		30.55	30.21							-1.61147	9	13	18	13	11	11	8	7	10	4	5	6
		38.14	42.3							-1.06582	10	11	8	8	7	7	5	11	6	11	14	8
		45.12	45.97							-1.15144	12	10	6	10	6	8	6	8	6	12	15	11
		44.33	42.06							-1.33668	9	10	22	22	5	6	6	7	9	11	11	9
		47.35	40.06							-1.09587	3	3	15	10	5	1	1	8	11	13	7	4
		41.09	37.86							-1.44642	6	14	14	6	9	9	4	11	9	8	18	10
		35.16	42.83							-1.24539	12	12	7	5	10	8	2	3	5	4	4	5
		38.95	39.96							-1.22334	9	11	6	6	4	5	4	0	16	12	3	6
		38.45	44.27							-1.10959	6	10	14	12	5	7	5	2	13	8	13	14
		34.04	44.36							-1.11396	10	15	1	0	15	20	0	1	0	0	25	19
		33.71	43.79							-1.45472	11	15	10	7	12	13	6	5	11	7	9	9
		34.04	44.34							-1.16326	12	5	7	5	13	4	4	10	4	8	16	19
		41.44	32.67							-1.19165	9	8	10	9	7	4	5	6	10	10	10	12
		33.14	38.96							-1.24654	6	9	9	8	6	8	9	8	9	7	8	7
		34.5	34.92							-0.930821	4	9	11	8	6	9	10	9	17	13	10	8
		46.28	34.67							-1.49018	9	14	19	11	9	6	6	8	12	6	9	10
		47	41.05							-0.765849	8	15	16	9	7	8	9	9	13	6	6	5
		33.25	32.13							-2.98417	17	15	13	13	5	3	5	6	8	9	8	9
		36.44	42.65							-2.15435	12	13	11	8	12	11	6	9	3	3	18	16
		37.15	35.5							-2.06659	7	11	10	3	7	5	1	6	8	6	7	4
		33.43	42.06							-1.72546	9	14	14	11	5	8	7	5	16	11	10	9
		47.91	42.08							-1.67656	6	8	11	11	14	16	9	8	6	4	11	10
		49.17	44.38							-1.44122	6	8	11	11	14	16	9	8	6	4	11	10
		35.85	42.22							-1.41978	10	7	13	12	11	6	6	10	4	7	9	10
		42.89	40.11							-1.30878	8	10	5	3	3	4	4	5	11	10	12	10
		34.04	38.4							-1.3034	9	12	14	12	7	8	3	8	4	7	12	6
		40.28	38.69							-1.20418	3	9	8	5	6	8	7	9	18	17	11	7
		46.59	43.81							-1.19498	3	9	8	5	6	8	7	9	18	16	11	7
		32.29	39.18							-0.888571	3	9	8	5	6	8	7	9	18	16	11	7
		53.72	47.53							-0.645913	3	9	8	5	6	8	7	9	17	16	11	7
		41.12	29.4							-1.25306	3	9	8	5	6	8	7	9	17	16	11	6
		38.72	33.48							-1.52473	3	9	8	5	6	8	6	9	17	16	11	6
		39.11	43.83							-1.47301	3	8	8	5	6	8	6	9	16	16	11	6
		43.05	36.1							-1.264	3	9	8	5	6	8	7	9	18	17	11	7
		42.11	41.14							-1.89311	3	9	8	5	6	8	7	9	18	16	11	7
		40.62	44.75							-1.1597	3	9	8	5	6	8	7	9	18	16	11	7
		44.37	55.69							-1.69066	3	9	8	5	6	8	7	9	17	16	11	7
		54.81	56.67							-1.5857	3	9	8	5	6	8	7	9	17	16	11	6
		32.76	59.48							-0.940506	3	9	8	5	6	8	6	9	17	16	11	6
		34.78	55.04							-0.594941	3	8	8	5	6	8	6	9	16	16	11	6
		42.81	53.77							-0.65343	3	7	6	5	6	8	6	8	13	14	11	6
		40.52	51.24							-0.607637	3	6	6	5	6	8	6	8	13	14	10	6
		41.44	48							-1.62639	3	6	5	5	3	6	6	8	12	14	10	5
		34.88	39.14							-1.62639	2	4	3	5	3	6	6	8	8	12	9	4
		36.62	41.4							-1.64486	3	8	8	5	6	8	7	9	18	17	11	7
		36.04	39.18							-0.851602	3	8	8	5	6	8	7	9	18	17	11	7
		38.04	39.04							-1.10021	3	8	8	5	6	8	7	9	18	17	10	7
		39.25	42.38							-0.964381	3	8	8	5	6	8	7	9	18	17	10	7
		44.75	48.38							-1.31132	3	8	8	5	6	8	7	8	18	17	10	7
		42.05	44.98							-1.44029	3	8	8	5	6	8	7	8	18	17	10	7
		31.69	55.14							-1.21107	3	8	8	5	6	8	7	8	18	17	10	7
		57.15	54.97							-0.990208	3	8	8	5	6	8	7	8	18	17	10	7
		32.1	54.69							-1.62859	3	8	8	5	6	8	7	8	18	17	10	7
		49.9	53.17							-1.94669	3	8	8	5	6	8	7	8	18	17	10	7
		32.29	54.59							-1.62824	3	8	8	5	6	8	7	8	18	16	10	7
		43.09	55.03							-0.93121	3	8	8	5	6	8	7	8	18	16	10	7
		32.57	49.66							-1.16638	3	8	8	5	6	8	7	8	17	16	10	7
		40.54	41.08							-1.15385	3	8	8	5	6	8	7	8	17	16	10	7
		33.6	45.5							-1.17752	4	5	7	8	5	6	5	12	7	15	23	15
		39.21	34							-0.261555	8	12	8	9	8	14	7	5	11	10	15	12
		48.85	37.06							-1.1301	10	10	11	6	14	9	4	7	10	8	8	10
		43.06	42.44							-1.02006	6	10	9	4	7	6	7	10	10	8	11	9
		37.52	43.16							-1.21056	8	9	9	7	13	11	4	2	9	5	10	14
		43.92	41.45							-1.12968	12	16	10	6	10	11	4	6	11	9	12	9
		54.01	46.18							-0.96687	11	12	9	8	10	9	3	7	5	8	5	2
		48.76	30.47							-0.96687	6	6	14	15	7	8	7	8	7	9	10	8
		36.47	54							-1.10192	11	11	4	5	16	18	10	9	9	10	13	12
		47	44.9							-1.10192	10	15	14	10	8	8	5	4	14	9	9	10
		40.53	32.55							-1.35408	13	18	11	7	5	7	1	3	12	10	17	13
		38.73	40.11							-1.22078	13	18	11	7	5	7	1	3	12	10	17	13
		34.71	47.54							-1.4179	9	17	14	8	5	6	3	5	7	3	9	6
		46.66	33.54							-1.50926	6	9	19	10	12	6	3	4	24	16	1	6
		55.82	30.85							-1.51859	8	9	10	8	8	7	8	5	18	13	8	11
		48.77	29.29							-1.36961	8	5	5	9	16	17	8	6	5	7	9	10
		54.14	39.41							-1.20078	9	10	14	16	15	17	9	7	6	6	7	7
		36.87	38.13							-1.86098	10	13	8	7	5	8	3	6	7	9	12	6
		49.35	49.77							-1.37292	8	5	9	11	12	11	7	6	9	10	7	9
		35.51	59.38							-1.37292	9	15	12	9	15	18	8	12	10	11	10	3
		30.33	59.48							-1.11028	14	17	14	9	5	2	4	7	12	10	6	6
		43.54	48							-1.73013	11	13	8	4	7	5	6	8	14	12	9	8
		32.93	44.34							-1.50646	14	12	7	9	6	5	4	4	9	11	6	7
		43.15	43.22							-1.39684	14	16	8	8	8	9	3	4	11	12	5	3
		38.22	59.45							-1.11653	11	15	12	12	9	12	3	8	6	11	13	5
		46.29	58.74							-1.42574	10	11	14	12	8	7	4	11	7	12	12	6
		35.67	58.87							-1.42848	8	9	5	8	10	14	5	4	2	4	13	9
		39.38	51.17							-1.6158	12	11	10	11	8	9	2	3	11	13	9	7
		42.7	32.97							-1.11103	11	11	10	10	14	14	4	5	4	5	10	9
		51.12	38							-1.55627	12	9	10	9	10	6	8	9	9	9	8	11
		32.43	36.41							-1.55627	11	15	9	6	9	10	2	4	10	9	10	7
		37.58	30.26							-0.761107	14	12	7	7	13	11	3	6	2	5	7	6
		36.47	43.03							-1.10311	9	15	12	9	8	11	1	5	6	6	15	8
		31.21	41.71							-1.25883	10	16	15	10	12	14	7	6	11	5	6	5
		28.58	52.3							-0.964644	8	15	13	10	12	16	6	4	8	3	8	6
		35.1	43.81							-0.915021	9	10	19	10	11	3	4	13	14	14	6	5
		47.33	43.03							-1.29174	12	11	5	3	12	10	6	8	14	15	11	11
		45.75	46.39							-1.14621	10	16	15	9	7	8	2	6	12	10	11	6
		38.07	35.84							-1.14621	15	13	10	12	5	5	3	5	8	12	7	5
		47.93	47.1							-0.922752	11	9	9	7	11	7	1	8	3	8	8	5
		45.92	41.4							-1.51859	15	13	7	6	10	7	2	4	10	11	11	11
		57.61	43.68							-1.08535	10	13	13	9	10	8	2	6	12	12	6	4
		37	42.87							-1.46967	8	11	14	10	17	15	1	4	5	4	7	6
		41.44	40.86							-1.70254	10	11	13	8	10	6	3	8	10	10	9	8
		45.31	40.67							-1.38514	2	9	9	4	10	12	3	9	13	14	14	6
		39	32.55							-1.38514	13	12	8	10	7	8	5	4	7	8	15	15
		48.43	35.04							-1.32357	9	11	11	8	14	14	6	8	6	6	12	10
		45.87	36.57							-1.62658	11	7	5	8	18	17	2	5	6	12	5	3
		53.36	37.66							-1.30466	4	16	10	5	13	19	3	11	4	7	19	5
		44.06	44.4							-1.47771	9	14	8	5	18	20	4	5	10	8	12	9
		42.33	32.44							-1.24647	9	13	12	8	7	7	1	5	9	9	8	4
		42.78	45.1							-1.06343	6	10	5	3	8	10	5	5	6	4	9	7
		35.51	57.85							-1.19187	8	11	6	3	11	11	5	6	7	5	10	9
		42.7	33							-1.33011	6	11	5	3	8	10	5	5	6	4	10	7
		38.86	36.56							-1.19519	6	10	5	3	8	10	5	5	6	4	9	7
		36.53	40.64							-1.30105	14	23	13	3	5	4	5	4	18	7	6	8
		31.75	46							-1.30105	8	11	7	3	7	6	3	5	21	19	10	9
		34.41	49.91							-1.1094	16	13	11	13	11	11	7	4	10	9	7	10
		40.41	42.65							-1.11667	16	13	11	13	11	11	7	4	10	9	7	10
		57.31	34.42							-1.67618	15	15	10	7	11	7	4	4	12	9	5	9
		45.25	31.11							-1.30981	11	20	11	7	12	18	5	3	11	5	13	9
		36.25	46.57							-1.49181	11	20	10	7	12	18	5	3	11	5	13	9
		35.68	44.05							-1.15683	11	20	10	7	12	18	5	3	10	4	13	9
		40.42	60.04							-1.20757	11	20	10	7	12	18	5	2	10	4	13	9
		40.42	40.03							-1.35715	11	20	10	7	12	18	5	2	10	4	12	9
		31.97	42.03							-1.60318	8	16	9	5	5	9	2	2	7	3	9	4
		30.95	34.49							-0.607904	11	20	11	7	12	18	5	3	11	5	13	9
		54.26	35.04							-1.44009	11	20	10	7	12	18	5	3	11	5	13	9
		44.73	43.21							-1.15295	11	20	10	7	12	18	5	3	10	4	13	9
		39.74	38.24							-1.22043	11	20	10	7	12	18	5	2	10	4	13	9
		50.02	60.86							-1.8684	11	20	10	7	12	18	5	2	10	4	12	9
		40.52	43.96							-1.13005	10	20	11	7	12	18	5	3	11	5	13	9
		41.08	48.37							-1.0862	10	20	11	7	12	18	5	3	11	5	13	9
		31.25	45.17							-1.56139	10	19	11	7	11	17	5	3	11	5	13	9
		47.92	55.45							-1.32087	10	19	11	7	11	17	5	3	11	5	13	9
		54.06	52.94							-1.45726	12	15	7	6	15	17	3	7	2	5	16	10
		35.3	52.44							-1.27615	12	15	7	6	15	17	3	7	2	5	16	10
		41.53	48							-1.27615	10	11	13	9	13	10	4	7	10	9	9	9
		41	48							-1.26822	12	11	11	12	11	11	3	3	7	8	4	4
		48.53	44.27							-1.26822	8	12	9	5	6	5	5	8	15	14	11	9
		40.08	42.23							-1.41131	7	7	12	15	9	12	8	7	9	11	7	5
		46.66	43.52							-1.47684	3	7	11	9	9	11	4	7	9	10	12	7
		39.74	43.86							-1.23751	4	6	9	6	3	2	8	8	17	14	8	9
		42.06	44.71							-1.82854	2	6	11	6	5	4	5	9	16	15	10	7
		30.14	40.95							-1.47275	8	16	15	13	10	15	6	2	13	7	6	4
		27.86	42.14							-1.12789	10	17	10	8	8	13	1	3	5	5	11	4
		46.36	49.32							-1.39823	8	8	10	12	7	9	5	10	5	12	18	11
		37.41	41.93							-1.41834	8	8	10	12	7	9	5	10	5	12	17	11
		34.09	55.93							-1.53848	8	8	10	12	7	8	5	10	5	12	17	11
		49.94	48.67							-1.51043	8	8	10	12	6	8	5	10	5	12	17	11
		44.33	48							-1.06203	8	8	5	6	4	4	7	4	11	9	8	11
		41.25	47.21							-1.46957	17	18	11	8	13	11	2	6	2	3	9	7
		56.87	49.06							-1.1362	12	13	5	5	4	6	9	11	8	10	11	7
		36.61	47.3							-0.65293	9	15	3	8	17	28	7	6	2	6	15	5
		47.33	48.43							-1.16852	10	14	10	9	9	12	3	2	11	9	10	8
		38.06	45.17							-1.08712	12	14	6	3	12	11	5	8	7	7	11	9
		37.51	33.95							-1.56288	6	15	12	6	13	15	2	2	12	5	11	9
		53.39	39.14							-1.117	9	11	9	12	6	11	6	5	7	9	9	5
		35.1	40.67							-1.39591	7	10	6	12	13	22	9	4	6	7	11	7
		46.62	36.76							-1.21791	17	13	9	7	11	5	3	6	8	9	8	11
		36.31	36.57							-2.38586	11	13	6	5	12	13	4	5	10	10	9	7
		41.7	40.57							-1.17036	13	14	7	7	15	16	3	6	3	6	10	6
		57.38	34.09							-1.40577	7	8	9	5	14	10	0	5	4	5	9	8
		34.23	36.36							-1.36043	9	14	6	5	8	11	5	8	5	7	9	3
		43.58	55.38							-1.02166	9	15	8	4	8	11	4	6	8	6	12	7
		42.73	37.07							-1.16432	12	13	7	5	15	14	0	3	6	7	13	11
		43.34	48.37							-1.40185	7	14	9	3	8	9	3	7	9	7	9	4
		28.08	34.14							-1.51337	17	14	6	9	5	6	3	4	5	9	8	6
		28.29	40.28							-1.09184	8	10	7	5	16	15	9	12	6	7	12	10
		43.61	60.12							-1.37953	9	10	8	8	7	8	5	4	7	6	7	7
		32.93	37.07							-1.02081	19	10	9	12	11	5	8	8	7	10	7	13
		41.88	34.96							-1.66898	15	18	5	7	6	10	3	5	4	8	15	8
		41	36							-1.0567	11	9	9	7	12	8	6	7	8	7	11	14
		48.09	37.07							-1.22071	3	8	13	7	7	5	7	10	11	8	10	9
		31.72	40.35							-1.08555	9	13	10	5	18	17	8	7	9	3	6	7
		48.32	35.27							-0.985401	10	10	19	16	8	6	6	10	7	8	6	4
		57	42.35							-1.52721	12	13	11	12	7	10	8	2	10	5	4	7
		41.37	44.09							-1.32753	10	13	9	8	4	7	3	4	9	9	10	6
		41.22	31.96							-1.416	14	12	9	13	2	3	5	3	9	11	13	14
		38.83	36.26							-1.36101	10	12	6	5	9	10	4	6	7	8	12	9
		45	41.28							-1.07214	6	5	7	9	5	6	5	7	14	18	9	6
		47	28.22							-1.71981	10	13	13	9	9	7	4	8	12	12	5	3
		58.74	35.42							-1.23082	7	13	10	6	12	14	6	7	8	5	7	4
		36.64	49.09							-1.00196	12	14	11	9	13	14	3	6	7	8	10	6
		43.29	46.94							-1.29407	12	14	11	9	13	14	3	6	7	8	10	6
		38.22	36.78							-1.61667	7	12	11	6	9	9	4	9	7	7	14	9
		34.04	38.71							-1.64262	9	10	9	11	3	5	5	3	10	10	12	12
		36.75	43.81							-0.440619	9	10	8	7	9	9	7	6	10	8	10	11
		31.64	38.12							-1.2238	11	15	11	5	5	4	5	7	11	7	14	13
		41.6	61.55							-1.44441	10	13	7	5	10	11	8	8	14	12	13	12
		32.14	37.53							-1.23159	13	15	6	6	14	16	6	5	7	6	11	9
		50.64	38.65							-1.12762	11	12	8	4	7	5	2	6	6	6	12	10
		43.63	33.58							-1.10099	8	7	11	7	10	5	2	8	14	16	7	6
		47.32	33.16							-1.28304	5	8	8	5	11	11	2	5	9	9	15	12
		47	38.91							-1.64286	4	12	14	11	8	12	3	2	11	7	9	6
		43.28	48.47							-1.53338	4	8	11	7	2	2	5	8	9	8	6	3
		54.48	36.06							-1.02806	13	12	8	13	7	10	6	3	6	8	8	8
		39.86	33.44							-1.18683	9	12	14	10	12	12	1	6	7	8	11	6
		48.05	36.51							-1.09685	10	17	11	5	6	8	3	6	13	10	8	3
		41.81	36.57							-1.04725	9	16	11	5	5	7	3	6	13	10	8	3
		30.33	39.83							-1.04725	11	21	15	7	4	7	5	8	14	9	10	4
		58.82	33.67							-0.980435	17	11	8	10	11	7	2	6	7	13	6	6
		41.54	36.79							-1.58918	13	15	11	10	6	7	5	5	7	6	10	9
		33.02	35.68							-1.3813	14	12	8	8	7	6	2	5	7	10	6	4
		43.34	49.66							-1.12419	12	6	3	4	6	2	3	3	10	11	7	11
		42.81	36.57							-1.17757	7	12	8	8	12	17	2	3	2	3	9	3
		36.33	31.11							-1.32784	10	18	13	8	4	6	7	9	11	8	10	6
		36.86	48							-1.06769	11	14	9	5	13	12	6	7	12	9	7	7
		37.59	41.9							-0.799015	12	10	4	6	7	7	9	7	11	11	11	13
		37.82	29.82							-1.28491	12	16	12	7	8	6	4	7	3	1	11	10
		48.33	40.04							-1.34309	13	13	5	9	1	6	5	4	10	13	11	7
		42.03	50.14							-2.98461	12	14	9	7	8	9	6	6	9	7	8	7
		51.61	48							-1.29013	10	9	9	8	5	4	6	6	14	13	9	10
		39.86	40.77							-1.93581	5	8	6	9	7	12	7	5	9	10	9	6
		43.72	46.89							-1.50894	13	19	12	7	6	8	4	2	13	6	11	11
		59.39	31.64							-1.55309	10	12	15	15	8	9	8	5	9	6	6	8
		32.85	30.03							-1.43635	5	9	9	5	4	5	6	10	19	19	10	5
		37.69	30.21							-1.04705	10	12	6	5	7	9	3	8	12	16	12	5
		57.47	39.18							-1.16824	11	11	9	7	8	7	3	8	13	16	10	6
		35.67	41.13							-1.54685	6	5	6	7	17	17	5	8	6	10	12	9
		48.39	43.81							-1.2406	13	16	12	9	7	7	1	6	11	13	10	5
		33.64	35.33							-1.64044	14	14	6	8	7	8	6	2	8	6	12	15
		37.79	43.69							-1.50048	8	17	10	10	9	18	7	5	12	10	8	1
		45.91	43.03							-1.45518	11	13	9	4	7	4	0	3	9	7	10	10
		46.26	41.98							-0.958544	12	16	9	7	9	10	4	6	8	8	16	13
		44.06	51.77							-1.2508	7	18	7	3	8	15	7	3	14	6	14	11
		49.63	46.25							-1.44646	8	11	9	7	15	15	6	8	5	5	15	13
		42.05	39.96							-0.951257	12	11	10	7	12	9	8	8	8	5	11	14
		53.13	61							-1.33344	10	11	10	7	11	9	8	8	8	5	11	13
		35.26	36.75							-1.318	10	14	8	6	7	9	5	4	8	5	15	14
		43.58	33.56							-1.29454	9	12	6	1	16	14	4	4	11	6	14	16
		35	35.58							-0.89962	9	12	7	2	15	13	5	3	13	5	13	17
		38.61	36.89							-1.20964	12	15	9	4	8	7	4	5	17	13	11	11
		42.7	30.43							-1.31026	10	16	9	4	9	10	6	5	17	12	10	10
		47.65	43.67							-0.986755	11	15	9	4	10	10	6	6	17	12	12	12
		43.79	35.74							-1.15167	7	17	12	3	4	5	2	8	9	6	19	12
		47	37.19							-1.58676	6	15	12	3	4	4	2	8	9	6	18	12
		40.41	49.16							-1.58676	9	15	9	7	12	17	4	6	7	7	19	12
		53.67	32.11							-1.54554	7	12	8	6	5	7	3	4	4	3	12	9
		47.32	42.34							-1.294	4	6	5	5	13	14	2	6	10	14	18	12
		45.03	36.36							-1.294	8	16	14	5	5	5	2	4	18	11	9	7
		41.14	40.31							-0.583924	15	14	12	11	13	12	9	10	10	10	8	8
		28.21	41.33							-1.15572	8	12	9	10	9	13	3	6	3	6	9	2
		40.52	35.58							-1.4772	10	8	11	11	13	11	5	5	7	7	13	15
		43.53	41.38							-1.50601	7	11	8	5	9	10	9	12	7	7	13	9
		36.22	37.61							-1.27762	7	11	8	5	9	10	9	12	7	7	13	9
		32.34	32.11							-1.40029	13	9	4	7	11	10	2	6	2	9	13	10
		33.91	33.22							-1.42861	12	8	4	6	10	8	2	6	2	8	8	6
		52.97	36.75							-1.33192	11	8	4	6	9	8	2	6	2	8	8	6
		36.06	32.84							-1.04252	14	8	6	11	15	13	4	5	3	9	6	7
		46.04	36.03							-1.12491	10	14	9	6	10	10	3	5	11	10	13	11
		34.5	37.33							-1.42595	12	14	6	3	10	10	4	11	5	9	20	13
		36.1	26.38							-1.0116	8	9	4	7	7	11	5	7	11	16	13	7
		41.93	44.1							-1.30776	5	14	14	9	10	14	7	10	11	9	11	4
		33.24	44.28							-1.14384	5	11	15	10	11	13	9	11	12	9	13	9
		35.27	58.58							-0.803585	6	10	8	6	7	9	7	11	13	15	12	6
		41.38	49.82							-1.33694	11	10	6	8	14	15	7	5	9	10	7	8
		52.48	53.46							-1.56498	14	18	8	8	11	14	4	5	9	9	12	8
		40.88	41.95							-1.68879	4	9	8	3	16	17	9	11	11	8	13	10
		42.64	42.76							-1.34588	15	10	5	4	9	4	2	4	13	14	9	12
		36.84	39.67							-1.34436	12	11	10	7	12	9	8	8	8	5	11	14
		44.24	38.94							-1.31856	10	14	8	6	7	9	5	4	8	5	15	14
		40.71	38.51							-1.31856	7	17	12	3	4	5	2	8	9	6	19	12
		40.54	35.82							-1.20832	6	15	12	3	4	4	2	8	9	6	18	12
		41.37	42.68							-1.42066	9	15	9	7	12	17	4	6	7	7	19	12
		40.18	49.3							-1.82253	7	12	8	6	5	7	3	4	4	3	12	9
		37.38	48.59							-1.65832	6	9	5	4	14	16	2	7	7	11	19	12
		46.6	55.53							-1.69924	6	12	16	13	6	9	5	5	13	10	10	7
		44.97	54.2							-1.36119	8	12	9	5	6	5	4	3	15	10	5	7
		40.14	48.7							-1.1666	9	10	6	8	6	9	7	6	6	7	13	10
		37.4	50.9							-1.58574	10	13	13	7	6	4	9	13	10	8	12	10
		53.92	51.06							-1.27479	10	17	11	8	14	18	8	6	7	2	9	7
		42.45	48.34							-1.23114	8	12	5	6	9	15	4	7	2	6	13	4
		32.67	44.94							-1.53645	10	10	9	10	13	13	1	4	4	8	7	4
		58.87	42.23							-1.53645	5	9	18	14	13	13	8	8	14	10	4	4
		51.04	47.52							-1.0789	15	16	11	8	14	12	8	7	8	4	6	9
		47.3	43.52							-1.0789	9	9	14	14	12	11	6	7	5	6	6	6
		46.69	34.05							-1.45171	9	11	6	3	11	11	2	9	9	13	12	5
		31.39	41.8							-0.97995	14	9	11	12	12	8	4	7	9	13	7	8
		48.22	43.37							-1.11128	10	19	7	9	10	20	7	7	4	6	15	4
		34.75	43.06							-1.31031	17	18	9	7	8	7	2	6	8	10	9	6
		30.33	37.86							-1.293	12	17	12	10	6	9	5	7	6	6	11	6
		42.81	43.64							-1.35075	12	17	12	10	6	9	5	7	6	6	11	6
		48.43	36.93							-1.19733	7	12	12	7	16	15	4	7	8	6	11	8
		35.18	29.9							-1.12961	10	12	11	9	16	16	5	8	6	7	12	9
		38.06	42.59							-1.31053	7	10	10	7	15	15	4	7	6	6	11	7
		53.58	38.94							-2.09482	9	13	12	8	13	13	3	11	4	8	10	2
		25.79	40.28							-1.4711	7	11	10	9	8	11	5	7	8	9	12	7
		33.84	60.13							-1.39408	11	14	11	10	12	13	3	2	13	11	7	7
		36.87	47.67							-1.58552	7	10	12	10	9	10	4	5	9	8	14	12
		35.93	35.61							-1.35818	11	4	11	10	14	6	4	8	9	12	6	10
		45.05	33.8							-1.38247	11	4	11	10	14	6	4	8	9	12	6	10
		37.13	39.67							-1.09635	11	8	9	12	11	11	7	8	4	9	9	8
		50.85	49.41							-0.10539	7	11	9	9	12	15	9	7	10	8	10	9
		43.71	46.57							-1.19421	4	9	10	8	13	17	10	9	9	6	11	8
		37.13	31.78							-2.41668	6	9	8	7	7	9	9	8	8	6	9	8
		26.66	32.21							-1.43213	8	11	14	9	10	8	3	10	9	11	11	6
		41.3	37.47							-1.10418	8	11	13	9	8	7	3	9	9	11	11	6
		32.8	35.04							-0.218355	10	11	10	9	7	7	5	7	6	7	9	7
		32.8	35.04							-1.46938	12	12	8	11	9	13	6	7	4	8	14	9
		46.25	35.04							-1.22391	9	8	10	12	10	10	5	6	4	7	10	9
		31.27	41.33							-1.17433	5	6	8	7	9	9	7	15	3	10	12	5
		43.11	43.63							-0.963221	3	6	9	9	11	13	9	14	5	10	13	5
		43.31	30.5							-1.16002	6	7	7	8	13	14	7	8	7	9	14	12
		37.13	33.57							-1.32264	7	7	7	8	11	12	4	6	4	7	10	7
		40.97	34.31							-1.23488	13	3	19	23	12	6	4	11	6	17	8	7
		45.45	30.19							-1.34914	12	3	18	20	10	4	3	11	5	15	8	6
		32	49.15							-1.64295	10	2	15	19	8	4	3	8	4	13	6	5
		41.44	31.11							-1.07637	8	12	12	5	16	12	7	14	8	8	12	8
		38.54	43.14							-1.00515	16	2	8	7	19	4	1	7	4	9	17	26
		35.16	28.47							-0.971025	15	2	8	6	17	3	1	6	4	7	14	23
		48.61	43.22							-0.702243	12	1	6	6	14	3	1	5	3	7	13	20
		33.09	30.47							-1.3178	13	2	6	5	16	4	1	6	3	8	15	22
		46.67	42.3							-1.83063	12	2	6	4	14	3	1	5	3	6	12	19
		50.25	37.85							-1.81546	9	1	5	4	12	3	1	4	3	6	12	18
		31	42.22							-1.4486	12	2	6	5	15	4	1	6	3	7	14	21
		37.69	36.52							-0.964686	13	3	6	6	16	5	3	7	5	9	17	23
		42.28	43.45							-1.51631	15	8	9	6	11	2	5	10	5	7	15	19
		40.45	42.9							-1.42546	7	8	12	11	5	6	6	12	12	17	16	9
		39.86	48.35							-0.99402	7	8	11	11	5	6	6	12	12	17	16	9
		54.86	59.94							-1.65402	7	8	11	11	5	6	6	12	11	17	16	8
		38.95	32.46							-1.28339	6	8	11	11	4	6	6	11	12	17	16	9
		33.17	28.63							-1.11414	5	7	10	9	4	5	6	11	12	16	15	9
		31	34.9							-1.53041	5	7	16	10	10	7	5	10	16	15	13	11
		37	49.37							-1.04245	5	5	14	13	7	5	4	9	12	16	11	8
		47.38	46.78							-1.28648	9	8	10	9	7	4	5	6	10	10	10	12
		33.91	39.67							-1.06228	7	7	17	13	7	3	7	8	7	5	4	6
		46.28	39.84							-1.64658	6	7	16	12	6	3	5	7	5	4	4	5
		42.37	36.31							-0.538322	6	7	16	12	6	3	5	7	5	4	4	5
		58.54	35.42							-1.18431	6	6	16	12	6	3	5	7	5	4	4	5
		59.58	33.94							-1.28699	7	7	17	13	7	3	7	8	7	4	4	6
		31.72	40.76							-1.20792	6	6	16	12	6	3	5	7	5	3	4	5
		47.31	37.6							-1.26356	4	9	11	8	6	9	10	9	17	13	10	8
		49.34	39.18							-1.46146	7	11	10	9	8	10	9	7	15	12	9	9
		42.86	35.75							-1.07072	7	11	10	9	8	10	9	7	15	12	9	9
		39.86	43.39							-1.40785	9	11	13	9	8	6	8	11	13	12	8	7
		42.12	44.04							-1.12456	8	15	16	9	7	8	9	9	13	6	6	5
		41.29	48.41							-1.12132	12	11	10	8	7	4	7	10	11	12	12	12
		31.87	33.58							-1.40108	12	20	15	10	5	8	3	2	17	11	10	8
		34.04	36.89							-0.61627	11	11	8	8	9	10	3	3	9	9	13	12
		42.33	63.19							-1.47744	17	17	11	7	10	7	3	4	8	5	9	11
		35.67	41.75							-1.31516	11	13	9	10	12	15	6	5	7	7	9	7
		30.1	40.57							-1.40674	16	22	6	4	4	9	3	2	10	7	13	9
		42.33	41.45							-0.944348	13	17	8	8	7	11	4	7	5	9	16	9
		49.8	60.71							-1.33674	8	4	12	9	15	8	10	14	7	8	5	8
		45.25	35.06							-1.71443	6	4	8	6	10	6	9	10	5	4	6	9
		49.17	43.06							-1.09213	5	6	12	8	14	12	4	3	5	0	6	9
		48.59	45.65							-0.986225	16	15	7	9	6	8	6	5	6	7	7	6
		41.87	56.78							-1.68707	16	15	7	9	6	8	6	5	6	7	7	6
		54.48	34.3							-1.42285	5	9	15	8	12	10	3	6	8	4	12	12
		53.19	30.73							-0.991772	8	9	1	6	7	12	8	1	10	8	6	7
		41.44	34.6							-0.568043	12	9	9	11	11	11	2	6	4	10	12	8
		29.21	38.68							-0.925049	5	7	13	17	6	11	5	6	6	11	11	5
		29.05	60.75							-1.43123	9	3	8	15	6	7	6	3	7	11	4	6
		37.37	45.02							-1.55042	12	16	7	7	9	14	4	9	4	9	17	7
		32.9	25.91							-1.53305	13	16	9	7	9	9	4	9	12	15	12	7
		42.05	38.88							-1.14399	11	13	7	6	10	11	3	5	13	14	12	9
		35.69	38.88							-0.304794	13	10	11	9	14	10	3	8	8	11	10	10
		40.42	44.15							-1.194	6	12	12	11	13	17	4	6	7	8	10	4
		36.19	55.46							-1.20578	11	13	18	13	9	7	3	5	17	14	4	4
		35.27	48							-1.37674	6	4	6	7	12	10	8	11	9	13	13	12
		42.26	41.36							-1.20867	7	10	11	13	11	15	5	3	5	5	7	5
		38.38	53.15							-0.935338	10	15	9	3	12	10	3	5	12	8	6	6
		57.39	53.28							0.0435726	10	12	12	7	12	10	1	8	8	10	14	9
		43.5	42.17							-1.44716	5	8	13	7	7	4	8	15	14	15	14	10
		33.55	37.02							-1.46289	12	18	12	9	2	5	5	5	10	7	8	5
		46.67	45.67							-0.992798	10	15	16	6	13	9	3	7	10	4	10	10
		39.28	38							-1.15241	10	15	16	6	13	8	3	7	10	4	9	10
		35.32	40.58							-0.695562	9	15	16	6	12	8	3	7	10	4	9	9
		45.68	44.31							-0.908922	9	8	8	9	11	10	5	7	11	14	10	9
		35.81	42.81							-0.803782	11	16	9	7	6	9	4	2	18	14	10	9
		46.21	40.95							-0.642824	8	15	13	6	4	5	6	6	11	5	4	3
		42.03	51.49							-0.780434	7	12	11	6	4	5	6	5	10	5	3	3
		35.56	48.37							-0.467185	7	12	10	6	4	5	6	5	10	5	3	3
		59.07	55.45							-0.425397	7	12	10	6	4	5	6	5	9	5	3	3
		44.06	45.86							0.566589	7	12	10	6	4	5	6	5	9	5	3	3
		38.72	40.25							-1.31761	7	11	10	6	4	5	6	5	9	5	3	3
		39.86	43							-0.64646	7	12	10	6	4	5	6	5	9	4	3	3
		46.67	42.31							-1.14712	8	15	13	6	4	5	6	6	11	4	4	3
		33.67	38.79							-0.996311	7	12	10	6	4	5	6	5	9	4	3	3
		33.59	43.63							-0.618035	7	12	10	6	4	5	6	5	9	4	3	3
		37.5	36.82							-0.981809	7	10	9	6	4	5	6	5	8	4	3	3
		35.96	45.47							-0.594967	9	11	10	6	9	6	5	3	15	9	8	13
		38.61	55.97							-0.664871	8	9	11	9	8	6	8	11	6	6	11	10
		31.35	54.76							-0.995892	8	9	11	9	7	6	8	11	6	6	10	9
		38.18	42.22							-0.801127	10	12	12	9	8	6	8	10	10	9	10	9
		37.69	46.25							-0.72815	11	6	10	15	8	7	1	8	6	18	12	6
		41.86	38							-1.77906	4	5	9	6	5	4	6	6	6	4	10	11
		38.67	48							-1.71901	7	8	12	12	7	8	7	9	8	10	7	4
		40.28	47.29							-0.998171	13	15	11	6	11	7	0	4	11	10	11	11
		55.46	41.13							-0.880487	12	19	12	7	8	11	6	7	12	8	14	10
		57.36	36.26							-1.70767	4	15	13	5	10	12	6	3	18	7	5	6
		46.65	40.86							-0.663272	14	18	7	5	4	6	2	6	3	5	20	14
		41.16	40.14							-1.76351	11	13	11	12	3	7	6	3	12	10	12	11
		36.75	33.46							-1.6948	12	15	8	9	8	13	5	4	7	7	11	7
		42.06	60.42							-1.29395	12	15	8	9	8	13	5	4	7	7	11	7
		39.21	60.26							-1.28589	9	9	9	10	8	9	5	6	10	12	11	9
		45.37	60.16							-1.16275	12	10	5	8	12	13	2	6	8	15	19	14
		47.34	40.48							-0.538692	9	13	9	3	11	8	5	8	13	10	8	8
		59.26	31.09							-0.819311	10	14	11	8	9	10	4	8	12	13	11	6
		34.04	29.25							-0.563261	13	12	14	12	10	7	3	6	8	9	9	10
		36.75	35.04							-1.24656	6	15	15	10	8	11	5	3	12	5	12	11
		32.22	36.46							-1.65351	9	12	10	4	9	6	2	4	18	14	13	14
		49.17	46.1							-1.65411	13	9	4	7	6	5	6	5	7	9	11	13
		45.84	41.71							-0.643867	12	14	11	10	8	10	4	6	9	10	13	9
		40.03	29.25							-0.67232	9	10	5	4	4	3	5	9	9	12	10	7
		38.18	39.61							-0.547295	8	9	5	4	3	3	5	9	9	12	10	7
		39.86	36.19							-1.77354	8	9	5	4	3	3	5	9	9	12	10	6
		40.24	36.57							-1.39694	10	15	16	10	10	9	5	7	13	9	6	5
		34.69	38.49							-1.4014	10	15	16	10	10	9	5	7	13	9	6	5
		41.74	33.17							-1.26614	8	8	14	10	16	12	3	12	9	14	9	4
		42.59	42.7							-1.30168	9	8	12	9	11	7	4	9	6	8	12	11
		41.19	46.94							-1.3209	8	8	8	9	8	8	4	6	10	13	8	6
		40.8	41.17							-1.50748	4	6	13	12	10	10	11	7	11	6	2	6
		26.22	55.89							-1.45676	4	5	11	11	9	9	9	6	8	4	2	5
		41.9	50.67							-1.09332	6	9	16	9	9	6	4	13	14	16	14	8
		32.06	38							-1.37019	10	15	13	9	8	10	2	7	6	7	11	5
		32.1	34.31							-0.996676	6	13	12	9	5	9	2	2	12	9	13	9
		38.74	35.75							-1.0758	17	15	8	8	13	12	4	5	4	5	14	14
		41	37.55							-1.40789	19	20	8	13	10	17	4	2	3	7	9	4
		45	43.79							-1.43149	16	18	11	15	8	14	3	1	3	5	8	4
		47.96	37.75							-1.28326	14	18	12	9	6	7	4	6	10	9	10	7
		46.4	41.57							-1.37668	19	17	8	9	12	12	6	7	5	7	13	12
		34.95	34.97							-1.12417	17	15	8	8	13	12	4	5	4	5	14	14
		35.35	43.33							-0.941482	9	12	14	10	10	9	4	10	9	11	8	3
		46.11	46.34							-1.35465	10	14	8	4	14	14	4	9	4	5	15	10
		47.77	35.32							-1.37746	13	9	5	7	10	8	5	6	14	17	11	12
		51.44	38.79							-1.25531	13	9	5	7	10	8	5	6	14	17	11	12
		40.42	39.61							-0.997796	6	11	13	14	4	9	6	4	15	14	7	4
		30.11	38.88							-1.64514	6	11	13	14	4	9	6	4	15	14	7	4
		36.04	33.66							-1.0289	17	13	3	5	11	9	4	7	4	9	8	7
		36.86	31.76							-1.36868	10	10	10	6	9	5	6	9	12	12	10	11
		31.69	37.86							-1.1352	5	8	9	10	5	9	6	7	13	15	11	6
		36.77	37.71							-1.36089	5	8	9	10	5	9	6	7	13	15	11	6
		47.74	40.57							-1.48963	10	6	11	14	10	8	3	4	8	12	6	7
		34.97	34.99							-1.63549	13	9	10	9	17	11	3	4	10	10	7	12
		33.13	43.22							-1.57658	11	11	18	14	13	10	4	6	7	5	6	7
		28.79	33.37							-1.61615	5	11	9	2	12	12	2	6	11	8	13	9
		36.31	40.52							-1.28775	10	20	8	5	5	12	2	4	7	6	17	8
		33.99	27.69							-1.20975	13	15	11	9	13	13	4	6	4	4	10	8
		37.13	40.77							-1.19	13	15	11	9	13	13	4	6	4	4	10	8
		51.05	49.56							-1.18278	10	10	11	9	7	6	3	2	7	4	5	7
		44.95	18.74							-1.20039	10	14	12	6	7	5	3	8	15	14	9	6
		39.25	44.51							-0.803005	16	11	11	13	10	8	2	5	4	9	5	4
		42.37	43							-1.29962	8	10	11	8	6	6	5	8	8	8	14	11
		49.41	27.29							-1.19292	3	9	12	7	7	7	4	7	8	6	12	9
		39.86	38.35							-1.11285	13	16	9	12	8	15	7	7	8	11	8	1
		41.44	34.88							-1.06724	10	13	11	10	7	8	6	7	8	8	9	6
		39.57	34.67							-1.17964	8	12	9	13	3	10	8	6	7	9	11	6
		25.66	37.74							-1.26529	8	14	8	7	8	12	10	11	13	13	11	6
		38.22	39.89							-1.24135	5	8	5	7	8	14	3	5	3	7	11	3
		32.15	39.89							-1.71186	22	21	7	11	3	5	4	4	6	10	9	7
		39.64	39.1							-1.11403	7	13	13	4	13	10	7	8	14	6	2	4
		58.31	30.74							-1.75031	13	13	14	6	15	7	5	7	16	10	5	10
		45.72	40.21							-1.04093	9	14	14	13	9	14	4	3	9	7	9	5
		40.4	58.26							-1.12227	13	14	14	6	12	5	2	5	19	14	4	7
		36.6	35.58							-1.23716	16	18	11	11	8	10	6	8	7	9	7	3
		41.1	34.6							-1.56959	13	15	9	6	8	8	7	4	13	7	14	17
		41.44	37.87							-1.20387	8	12	12	11	9	11	7	8	8	8	9	6
		41.44	59.76							-1.35371	15	12	8	12	5	6	2	3	12	17	11	9
		29	60.41							-1.33794	5	9	10	6	7	7	4	6	11	9	9	7
		36.55	38.94							-0.676851	13	12	11	10	5	4	5	5	13	12	8	9
		42.81	28.92							-1.54551	12	13	13	10	9	8	3	4	9	7	10	10
		39.68	48							-1.52674	4	12	4	2	7	12	4	6	6	6	10	3
		35.13	37.71							-1.82223	9	11	8	3	7	5	4	6	6	3	7	7
		42.93	39.88							-1.82223	10	12	7	7	5	8	2	4	10	12	12	7
		42.04	34.14							-1.90252	4	9	8	7	14	17	8	12	7	10	12	4
		57.65	42.1							-1.01857	14	12	8	8	7	6	6	6	10	10	12	13
		50.8	49.39							-1.32026	7	13	10	8	7	11	8	6	11	7	12	10
		39.86	49.39							-1.66168	12	5	4	3	12	4	3	8	5	9	16	19
		38.91	46.03							-0.845857	5	4	9	5	23	19	11	17	8	10	7	6
		43.25	41.14							-1.08627	6	7	11	8	10	8	12	13	11	9	15	16
		45.05	44.09							-1.18438	12	13	13	9	10	8	5	2	15	8	9	14
		31.64	43.06							-2.04328	11	15	12	11	9	11	6	8	11	12	9	5
		35.64	49.33							-1.00645	13	14	6	9	4	9	2	3	6	10	10	4
		47.82	49.35							-1.16945	7	9	14	12	12	11	6	12	5	9	13	7
		52.45	49.97							-0.914954	7	9	14	12	12	11	6	12	5	9	13	7
		30.56	44.41							-0.882456	10	16	10	4	17	17	3	6	6	3	8	4
		34.75	54.07							-1.24452	17	13	6	9	9	9	2	3	6	10	10	9
		33.22	39.22							-1.28099	9	14	11	8	7	9	4	5	12	10	11	8
		45.25	49.76							-1.78043	6	13	14	9	14	16	6	4	9	2	12	12
		36.66	47.71							-1.47592	9	9	6	6	7	8	5	8	10	13	13	9
		47.49	46.45							-1.84977	12	17	11	6	5	5	5	5	15	10	11	11
		36.24	43.57							-1.28824	8	16	12	9	5	11	4	5	11	9	11	4
		44.89	55.72							-1.95153	8	16	12	9	5	11	4	5	11	9	11	4
		39.54	49.85							-1.95153	12	16	8	3	10	9	2	4	9	6	14	13
		35.19	53.33							-1.78865	12	9	9	5	15	9	8	13	7	8	11	12
		38.07	51.68							-1.19971	12	9	9	5	15	9	8	13	7	8	11	12
		43.31	48.4							-0.953744	9	9	7	2	14	8	5	13	5	8	13	11
		31.25	49.76							-1.25918	14	16	8	8	12	13	2	7	8	13	11	4
		37.29	34.59							-0.928396	5	7	10	11	7	10	4	4	9	10	11	8
		35.76	37.75							-1.55383	8	16	16	8	4	5	3	6	11	6	12	8
		44.12	29.58							-0.953642	11	14	9	5	14	13	4	7	7	6	10	8
		41.78	48.32							-1.24994	10	20	11	7	6	12	8	8	16	13	12	6
		35.78	40.54							-1.42262	10	20	11	7	6	12	8	8	16	13	12	6
		57.94	43.33							-1.26021	9	17	16	8	12	13	2	7	9	6	12	6
		58.42	33.66							-1.45575	8	8	7	6	7	7	4	4	10	9	11	11
		43.48	59.9							-1.32105	7	11	14	9	5	4	5	7	17	14	10	9
		35.71	60.04							-1.01505	4	9	18	14	8	10	12	13	11	8	4	1
		44.74	49.38							-1.22753	9	11	9	7	7	8	5	5	12	10	8	7
		48.82	43.33							-1.14177	13	11	16	15	7	3	3	6	7	9	8	9
		48.33	52.36							-1.43866	12	6	11	15	7	6	7	11	5	13	6	3
		37.14	40.86							-1.65541	12	6	11	15	7	6	7	11	5	13	6	3
		35.41	29.72							-1.44841	5	3	13	13	11	8	5	10	9	13	7	5
		48.89	34.62							-1.4662	10	10	10	12	11	13	5	3	9	9	6	6
		36.26	47.38							-1.0682	10	10	10	12	11	13	5	3	9	9	6	6
		34.59	40.25							-1.15571	13	11	8	10	5	4	3	2	12	12	4	6
		31.9	49.66							-0.944087	7	13	15	9	8	7	1	4	11	8	11	9
		31.18	49.02							-0.913332	21	14	4	11	9	10	6	5	4	10	10	10
		47.49	34.17							-0.777935	12	11	18	20	5	7	7	8	11	14	12	9
		43.73	45.89							-1.63542	12	11	18	20	5	7	7	8	11	14	12	9
		33.84	31.96							-1.36299	12	12	14	6	14	6	7	11	16	12	9	13
		25.38	39.21							-1.21838	9	11	9	8	10	11	2	3	5	5	8	6
		38.84	36.1							-1.75898	15	17	13	7	10	6	2	3	15	11	5	7
		37.27	48.66							-1.27654	4	8	12	9	16	17	2	4	7	6	7	4
		39.86	30.67							-1.28926	2	9	8	5	9	12	5	7	11	10	14	9
		33.31	40.18							-0.845596	8	11	16	8	6	2	3	9	14	13	5	3
		35.57	59.7							-1.43247	11	12	5	5	12	12	6	4	10	8	9	11
		33	59.15							-1.7868	9	17	11	6	7	9	3	5	14	11	10	6
		26.05	59.94							-1.48475	11	13	8	6	10	10	5	7	7	7	13	11
		28.88	37.6							-1.37169	8	14	9	4	10	10	1	4	15	13	12	9
		36.57	41.33							-1.32863	10	13	11	5	12	8	4	8	10	8	13	13
		50.06	39.98							-1.72708	9	12	12	11	8	10	4	6	13	14	11	7
		36.22	43.95							-0.981615	7	13	11	8	13	15	7	5	8	3	8	7
		41.3	44.15							-0.95275	10	17	8	9	5	12	8	6	10	9	15	10
		46.68	39.46							-0.705102	11	16	7	9	6	13	7	6	8	9	15	9
		41.27	41.52							-0.130052	9	15	7	9	5	12	7	6	8	9	14	8
		41.76	50.6							-0.0205846	11	12	5	5	5	5	2	8	5	11	12	6
		40.31	41.79							0.137969	10	12	5	4	5	5	2	7	4	7	11	6
		54.6	38.57							-1.40157	4	7	9	8	14	17	6	7	7	7	13	9
		45.8	39.13							-0.667317	9	15	7	7	9	14	2	2	7	7	8	3
		42.22	36.41							-1.37999	10	6	6	7	8	4	5	7	16	19	4	6
		58.65	37.88							-1.22753	15	15	6	7	11	12	4	6	6	9	10	6
		47.34	46.45							-1.49503	13	11	8	8	7	6	5	4	12	11	10	12
		34.1	34.3							-1.24022	6	10	17	10	12	9	1	8	9	9	11	7
		36.62	42.6							-1.83078	5	7	10	10	9	10	12	16	12	16	7	2
		38.36	36.46							-1.10383	7	8	3	8	6	12	9	6	9	11	16	13
		36.6	43.14							-1.15362	5	8	4	6	7	12	11	7	13	11	15	14
		51.43	38.74							-1.41459	6	15	12	7	6	10	4	8	10	9	15	7
		51.43	40.45							-1.07516	11	12	8	8	9	11	4	3	10	9	11	10
		47.81	32.18							-1.27007	4	6	18	12	14	10	2	6	14	13	5	5
		36.64	42.74							-1.37979	8	13	13	10	4	5	4	5	7	5	9	7
		36.62	46.82							-0.93304	9	15	19	12	7	7	4	6	17	12	9	7
		39.65	37.75							-1.58637	7	17	19	12	6	9	2	8	5	4	12	3
		35.46	41.56							-1.12675	6	15	18	12	6	9	2	8	4	4	12	3
		38.67	48.64							-1.50494	11	15	12	12	12	17	6	6	10	10	9	4
		41.72	42.72							-1.08659	10	16	10	10	12	17	6	5	10	9	9	4
		37	50.35							-1.49496	12	15	11	11	13	17	4	5	7	8	9	4
		48.81	40.25							-1.52063	9	12	13	17	5	13	5	3	13	15	7	2
		45.7	43.06							-1.72968	9	12	14	16	6	11	4	4	14	16	6	1
		46.62	41.71							-1.73232	9	12	14	16	6	11	4	4	14	16	6	1
		37.71	39.72							-1.45539	10	14	15	14	5	8	5	4	9	7	8	6
		35.82	39.61							-1.46373	12	11	11	14	5	8	8	8	9	12	10	7
		48.85	38.44							-1.17679	10	11	11	13	5	8	8	8	9	11	10	7
		44.5	35.5							-1.32487	9	13	11	6	9	9	5	4	10	4	4	5
		37.13	41.62							-1.13313	11	13	10	10	7	9	0	3	4	7	9	4
		34.5	34.05							-1.32984	14	13	10	12	10	11	4	4	6	8	6	5
		38.42	40.44							-1.29172	18	22	10	6	8	8	0	2	12	10	8	5
		35.56	58.65							-1.17223	4	6	18	12	14	10	2	6	14	13	5	5
		46.39	31.33							-1.06219	4	10	17	11	5	5	3	5	8	4	8	6
		48.37	45.55							-1.62819	2	8	17	11	5	4	2	5	7	3	7	5
		59.62	58.87							-1.27382	8	13	13	10	4	5	4	5	7	5	9	7
		42.22	44.79							-1.03872	9	15	19	12	7	7	4	6	17	12	9	7
		41.72	38.26							-1.37683	7	17	19	12	6	9	2	8	5	4	12	3
		34.5	38.37							-1.39337	6	15	18	12	6	9	2	8	4	4	12	3
		46.68	40.68							-0.884902	10	14	15	14	5	8	5	4	9	7	8	6
		49.32	45.5							-1.20955	12	11	11	14	5	8	8	8	9	12	10	7
		46.69	45.44							-0.458756	8	11	15	13	5	5	6	8	15	15	9	7
		28.79	36.36							-1.34634	9	13	11	6	9	9	5	4	10	4	4	5
		33	42.86							-1.14599	10	12	8	9	6	8	3	1	12	11	6	6
		31.87	36.71							-1.1204	12	16	16	13	8	8	4	6	10	9	9	7
		46.57	43.83							-1.41334	17	16	13	11	7	4	4	6	5	5	7	7
		35.57	33.33							-1.30167	14	13	10	9	9	8	5	6	9	9	8	8
		36.55	44.94							-1.31202	5	9	7	6	8	10	4	8	7	10	19	13
		43.1	35.75							-1.13201	5	15	10	5	9	14	2	5	9	7	14	6
		43.67	49.13							-1.488	8	12	10	9	9	12	8	11	8	11	12	6
		27.23	43.21							-0.931498	8	12	10	9	9	12	8	11	8	11	12	6
		58.9	49.35							-1.46706	10	14	7	5	15	17	5	4	6	3	11	10
		38.67	50.86							-1.18545	12	19	13	7	8	9	5	5	12	6	5	5
		33.6	51.91							-1.18545	9	14	3	4	3	9	4	3	5	5	28	23
		58.9	47.68							-1.50067	5	3	7	7	7	4	3	6	13	16	6	6
		36.22	52.76							-1.3344	4	3	6	6	6	4	3	4	12	13	5	6
		39.42	37.61							-1.28268	7	6	6	8	7	8	7	8	7	10	5	4
		48.88	47.32							-1.40794	8	6	13	12	10	6	3	8	8	11	12	11
		36.68	49.47							-0.640216	5	12	8	6	4	8	2	5	10	11	12	5
		40.24	32.73							-1.25238	6	13	10	5	8	10	4	9	6	6	14	7
		39.33	41.8							-0.941542	11	14	10	8	2	4	3	5	13	13	11	7
		36.64	44.09							-1.67365	18	16	7	11	11	14	4	2	4	6	8	8
		47.34	38							-1.11262	19	15	8	7	11	6	0	1	10	10	7	11
		43.01	38.57							-0.973279	8	8	10	12	10	12	7	11	3	9	14	8
		40.64	41.87							-1.07137	7	13	7	6	7	12	3	7	3	6	15	6
		40.62	57.35							-1.43243	9	20	11	8	4	12	5	4	12	8	12	5
		33.42	49.22							-1.58596	13	14	9	7	4	3	2	3	10	9	10	10
		40.87	47.65							-1.12326	6	9	12	7	9	7	4	8	10	9	9	7
		55.21	54.48							-1.65055	6	9	12	7	9	7	4	8	10	9	9	7
		44.83	50							-1.45066	9	10	9	12	8	11	8	4	13	12	8	8
		46.6	40.18							-1.36209	9	12	8	11	4	9	5	4	7	9	12	8
		42.63	41.75							-1.36213	8	7	5	7	3	3	4	3	10	11	5	6
		38.5	32.39							-1.36213	11	14	9	7	8	9	2	4	11	11	8	5
		33.42	41.23							-1.12305	8	7	7	6	13	10	7	13	7	12	13	9
		31.86	40.2							-1.20192	13	13	9	5	6	2	3	5	10	8	8	9
		23.17	42							-0.903945	7	8	15	9	8	3	6	11	14	13	7	8
		31.87	49.01							-0.975611	3	11	10	9	7	13	3	5	6	7	16	8
		40.1	49.96							-0.975611	13	14	12	9	15	14	6	7	9	7	6	6
		59.31	46.6							-1.18871	10	11	7	5	11	10	5	7	6	6	15	13
		58.67	44							-1.02196	8	8	19	14	12	7	4	7	11	9	2	4
		43.72	40.67							-1.35621	6	18	13	3	6	9	4	4	17	7	16	13
		31.76	29.47							-1.30517	12	13	8	10	8	10	10	9	5	6	9	8
		44.09	42							-1.00972	7	10	7	5	12	14	8	3	7	1	13	16
		32.81	39.62							-1.04597	7	11	6	5	9	12	6	10	7	10	24	17
		34.42	43.16							-0.979424	10	15	13	10	7	9	6	4	17	13	10	10
		35.61	38.61							-1.60513	10	13	15	14	10	12	6	6	8	7	9	7
		37	47.01							-1.27048	7	22	19	8	7	12	1	2	13	3	6	0
		43.94	44.92							-0.70975	10	9	6	7	7	7	3	5	5	8	9	7
		36.31	46.03							-1.54006	13	14	13	8	14	11	4	7	7	5	9	9
		35.03	36.57							-1.32177	7	2	2	5	9	7	3	8	2	10	13	10
		42.52	45.44							-1.32177	16	16	8	6	10	8	4	4	12	10	9	11
		42.11	38.25							-1.48648	11	10	14	9	14	8	4	8	7	6	7	10
		39.86	45.4							-1.4581	4	8	8	8	8	11	7	9	9	11	9	4
		27.67	43.75							-1.00436	9	15	12	5	5	5	6	8	13	8	8	6
		43.99	35.12							-1.2506	14	13	6	4	11	9	5	5	7	5	12	14
		59.33	33.14							-1.2506	10	10	19	15	8	5	3	6	9	8	3	3
		47.68	35.04							-0.740603	9	9	5	3	9	7	5	5	16	14	12	14
		53.07	45.76							-1.53016	9	9	5	3	9	7	5	5	16	14	12	14
		53.65	32.84							-1.72631	22	18	9	4	12	4	1	7	3	4	15	17
		50.08	43.81							-1.8141	7	8	7	9	13	16	11	10	5	6	8	6
		47.32	38.27							-1.29512	7	8	7	9	13	16	11	10	5	6	8	6
		48.45	46.97							-1.25189	16	15	7	5	10	7	5	7	11	11	11	11
		41.67	36.57							-1.05552	9	14	10	5	6	6	1	6	5	5	15	10
		31.06	58							-1.43227	10	19	9	5	8	13	2	4	11	9	18	11
		32.63	39.38							-0.913923	3	7	6	6	8	11	8	11	10	13	13	7
		44.69	35.89							-0.922806	3	6	5	5	8	11	7	10	10	13	13	7
		58.06	32.85							-1.35733	10	10	7	8	5	7	2	4	7	10	11	7
		44.93	48							-1.57329	13	13	7	9	9	11	5	7	7	11	13	9
		34.89	29.78							-1.47636	8	11	8	12	10	16	3	5	6	12	14	6
		33.18	43.14							-1.8173	8	12	9	7	4	7	4	5	17	16	10	6
		29.89	50.94							-1.41174	8	9	15	14	10	10	2	5	8	10	6	3
		42.27	37.2							-1.04951	8	9	15	14	10	10	2	5	8	10	6	3
		45.74	36.71							-0.930423	8	9	8	9	7	8	3	4	9	11	9	7
		36.87	48.32							-1.36192	12	15	11	10	8	10	5	5	7	6	11	9
		43	42.2							-1.2509	13	20	11	9	9	13	3	5	8	8	12	6
		33.79	34.97							-1.63641	9	15	11	9	6	10	4	4	12	10	12	8
		36.46	46.57							-1.52755	12	12	5	7	6	8	3	7	12	18	14	8
		35.16	30.89							-1.3064	8	10	9	7	10	11	3	5	5	5	10	7
		42.33	37.86							-1.275	14	11	8	6	10	6	3	4	7	6	11	14
		38.12	44.67							-1.37285	8	10	11	12	7	11	6	4	5	4	16	14
		37.54	39.77							-0.643397	8	10	11	12	7	11	6	4	5	4	16	14
		38.38	32.29							-0.829529	7	10	11	12	7	11	6	4	5	4	16	13
		59.4	41.31							-1.40338	7	10	11	12	7	11	6	4	5	4	15	13
		59.1	42.64							-1.26417	7	9	11	12	7	11	6	4	5	4	15	13
		34.42	38.41							-1.35651	5	8	9	10	5	9	4	3	5	4	11	8
		28.72	47.21							-1.50147	7	7	12	8	16	11	7	10	4	3	9	11
		42.63	33.37							-1.50147	7	9	15	9	12	8	4	10	7	7	11	9
		52.14	36.71							-1.45594	10	8	15	15	13	11	4	7	6	10	10	9
		50.44	31.97							-1.43154	10	8	15	15	13	11	4	7	6	10	10	9
		41.23	39.45							-1.49678	14	17	6	6	8	10	3	3	9	9	12	10
		44.17	35.88							-1.24923	14	7	8	8	12	5	5	5	9	9	8	15
		32.25	34.97							-1.39793	14	1	0	0	28	15	1	0	1	0	14	28
		33.24	46.06							-1.19658	8	7	9	6	8	3	3	13	6	13	15	10
		47	33.85							-1.02576	15	13	8	5	7	2	4	13	8	14	11	7
		48.33	32.42							-1.45038	14	13	8	5	7	2	4	13	7	13	11	7
		44.95	44.08							-1.09814	14	13	8	5	7	2	4	13	7	12	11	7
		51.84	37.58							-1.17082	11	9	8	5	7	1	3	11	6	11	6	3
		34.58	46.59							-1.43663	15	12	8	5	7	2	4	13	8	14	11	7
		36.71	37.07							-1.72271	15	12	8	5	7	2	4	13	7	14	11	7
		42.75	42.44							-1.49343	15	12	8	5	7	2	4	13	7	13	11	7
		38.86	34.05							-1.6357	8	10	8	6	10	10	7	6	7	4	13	14
		39.65	38.79							-1.19664	12	14	5	6	6	10	4	2	7	6	15	13
		33.31	31.33							-1.44955	13	13	8	10	4	7	3	4	7	11	15	11
		31.87	53.78							-1.38435	19	18	9	6	15	12	3	3	9	6	6	10
		28.58	30.45							-1.18184	7	12	9	6	9	11	1	4	8	9	16	11
		40.52	37.49							-0.95392	7	12	9	6	9	11	1	4	8	9	16	11
		48.66	29.76							-1.31978	13	20	12	3	7	5	6	12	12	9	10	6
		48.49	35.75							-0.879983	10	9	5	4	9	7	6	9	6	8	17	17
		41.08	45.74							-1.63174	16	15	9	11	5	7	6	4	9	9	11	11
		45.85	41.28							-1.43398	16	15	9	11	5	7	6	4	9	9	11	11
		39.95	47.69							-1.18427	5	12	8	5	6	10	4	4	7	5	14	10
		47.36	30.21							-1.37582	12	11	10	14	5	9	8	8	8	12	11	7
		42.81	46.21							-0.890669	14	14	14	18	1	4	3	2	15	17	3	1
		34.74	36.46							-1.07424	8	12	12	8	8	8	7	14	12	16	12	5
		34.67	38.65							-1.20541	8	12	15	9	9	7	5	10	15	14	7	5
		34.25	46.21							-1.53608	15	3	8	6	19	6	2	9	4	9	17	23
		38.33	43.38							-1.88818	13	3	7	6	16	6	2	8	4	9	16	20
		34.75	46.82							-1.36281	12	4	8	6	15	5	4	10	5	9	19	23
		33.73	42.44							-0.941963	9	3	6	4	11	3	2	7	3	6	14	18
		33.02	39.43							-1.45298	13	4	9	6	16	5	4	11	5	9	19	23
		60.08	32.44							-1.28677	12	4	8	6	15	5	4	10	5	9	19	23
		36.33	33.71							-1.65556	11	4	8	6	14	5	4	10	5	9	18	21
		48.88	36.16							-1.51804	11	4	8	6	14	5	4	10	5	9	18	20
		43.56	31.73							-1.35695	11	4	7	6	13	5	4	10	5	9	18	20
		40.7	43.22							-1.32453	11	4	7	6	13	5	4	9	5	9	18	20
		54.14	40.86							-1.45134	11	4	7	6	13	5	4	9	5	9	18	20
		53.45	37.62							-1.14037	11	3	7	6	13	4	4	8	5	8	15	19
		44.73	40.28							-1.29858	11	3	7	5	13	3	3	8	5	7	14	19
		47.94	37.87							-1.60014	11	3	7	5	13	3	3	8	4	7	14	18
		56.35	49.66							-1.22951	10	3	7	5	12	3	3	8	4	6	14	18
		46.04	59.81							-1.30348	10	3	6	4	12	3	2	7	3	6	14	18
		42.45	49.26							-1.13875	9	3	6	4	11	3	2	7	3	6	14	16
		41.76	41.85							-0.987409	10	4	8	6	14	5	4	10	5	9	18	21
		47.39	59.11							-1.29797	10	4	8	6	13	5	4	10	5	9	18	21
		50.7	39.18							-1.15868	10	4	8	6	13	5	4	9	5	9	18	21
		43.41	43.93							-1.37674	10	4	7	6	13	5	4	9	5	9	18	21
		40.71	49.81							-1.36292	10	4	7	5	13	5	4	9	5	9	18	21
		41.44	46							-1.26603	9	4	7	5	13	5	4	9	5	8	18	21
		55.11	44.09							-1.35497	9	4	7	5	12	5	4	9	4	8	18	20
		32.66	44.43							-1.07491	9	4	7	5	12	5	4	9	4	8	18	20
		43.31	49.39							-1.33453	9	4	7	4	12	4	4	9	4	7	17	20
		58.87	55.49							-1.33453	9	4	7	4	12	4	3	9	4	7	17	20
		33.81	45.17							-1.30845	9	4	7	4	12	4	3	7	4	6	14	18
		46.6	47.32							-1.09193	9	4	6	4	11	4	3	7	4	6	14	18
		39.76	50.38							-0.920412	14	5	8	6	19	7	3	10	5	10	21	26
		30.78	50.74							-1.45442	14	5	8	6	19	7	3	10	5	10	21	26
		39.53	42.16							-1.10719	12	5	8	6	15	6	5	10	6	9	19	22
		36.22	46.41							-1.57595	8	2	6	5	11	5	4	7	5	7	14	17
		40.27	43.03							-0.999117	3	8	15	6	10	6	3	9	17	14	11	9
		33.49	41.24							-1.1978	9	8	10	9	7	4	5	6	10	10	10	12
		35.01	39.07							-1.08502	12	12	14	9	8	4	6	7	13	9	8	11
		28.86	38.34							-1.09185	8	11	11	6	11	9	3	9	7	8	13	9
		45.61	55.94							-1.30285	9	6	4	5	9	8	14	9	13	9	8	15
		42.05	54.41							-0.846679	14	13	13	10	10	7	5	8	11	11	8	9
		38.72	46.25							-1.16662	16	16	10	9	9	8	4	8	12	15	6	3
		35.73	39.67							-1.46183	10	17	13	6	10	9	5	9	15	12	10	7
		40.97	43.89							-1.05357	15	18	11	8	6	7	4	6	11	10	10	7
		39.14	45.14							-1.24391	7	7	9	9	10	9	4	5	10	11	13	13
		34.58	39.6							-0.993932	4	2	6	6	8	5	5	5	10	10	10	13
		37.94	39.78							-0.586992	6	14	13	10	1	6	8	11	6	6	11	3
		38.56	39.22							-1.19792	6	11	5	3	7	10	6	5	14	11	8	6
		38.67	47.67							-1.42823	8	10	14	14	1	3	5	4	6	5	6	5
		40.14	42.19							-1.25218	14	17	11	8	10	9	6	6	9	6	5	6
		34.14	48.68							-1.1621	10	9	11	17	7	13	5	2	7	10	10	7
		32.85	38.59							-0.98695	17	15	14	14	5	4	4	5	12	13	8	8
		37.94	41.2							-0.77444	7	11	12	8	12	12	5	5	12	8	6	6
		30.54	33.14							-1.45114	13	13	11	8	11	7	3	7	5	6	9	8
		43.26	33.63							-1.11247	13	13	11	8	11	7	3	7	5	6	9	8
		38.06	44.62							-1.3795	14	17	13	8	7	4	4	6	13	10	9	10
		42.45	57.43							-1.06186	14	17	13	8	7	4	4	6	13	10	9	10
		42.8	38.54							-1.55391	7	10	10	9	8	9	7	6	11	9	14	14
		41.07	38.18							-1.12437	10	13	9	9	9	12	6	7	8	9	9	5
		36.34	40.94							-1.18014	11	16	14	10	14	15	3	4	8	5	9	7
		43.36	35.12							-1.61773	11	13	7	10	7	12	4	2	9	10	7	4
		33.91	39.83							-0.85079	7	6	23	11	22	10	1	11	5	3	2	4
		43.21	47.38							-0.958381	12	16	11	6	7	6	3	10	6	8	10	4
		43.53	44.3							-1.52484	13	15	10	10	9	11	7	8	5	6	9	6
		33.88	48							-1.52484	11	14	10	9	5	6	4	1	14	10	6	8
		37.12	47.26							-1.29658	10	13	17	12	5	4	4	6	14	11	5	4
		50.49	37.61							-1.12179	10	13	17	12	5	4	4	6	14	11	5	4
		45.23	54.46							-1.01487	11	15	13	10	3	4	2	2	10	8	8	7
		53.94	54.46							-1.26315	12	12	14	10	8	4	3	7	8	8	8	8
		53.35	44.31							-1.26315	11	11	9	11	7	9	6	6	15	18	7	5
		47	48							-1.15375	13	14	6	9	5	9	4	4	6	9	14	10
		46.69	30.12							-1.39916	11	11	7	9	9	11	4	3	6	7	9	7
		39.11	43.87							-0.984082	16	15	10	5	15	10	2	6	7	6	12	13
		42.96	32.85							-1.32368	9	11	9	6	5	4	6	6	17	14	12	12
		54.14	40.47							-0.572954	11	10	15	15	6	6	5	6	4	5	10	9
		54.53	36.55							-1.6326	5	7	6	8	4	8	3	7	9	15	12	4
		49.24	43.89							-1.69272	8	12	8	9	5	10	5	2	9	8	13	11
		48.96	40.04							-1.29022	8	12	8	9	5	10	5	2	9	8	13	11
		53.82	36.93							-1.40775	9	11	10	4	10	5	7	13	13	13	11	10
		23.95	34.88							-1.29069	11	16	12	8	5	7	1	7	9	11	12	4
		46.39	38.51							-1.42671	4	9	10	11	7	12	5	6	4	6	9	3
		36.38	40.24							-1.20431	4	9	9	9	6	11	5	6	3	4	9	3
		39.76	31.53							-1.35731	5	8	18	12	6	3	2	5	13	10	6	7
		31.67	38.36							-1.39928	10	9	18	17	9	7	3	6	10	12	5	4
		33.65	35.09							-1.09599	8	13	12	9	10	12	6	5	21	17	2	1
		44.37	39.77							-1.41086	8	13	12	9	10	12	6	5	21	17	2	1
		40.4	41.92							-1.00773	8	12	20	15	7	6	6	6	11	6	3	4
		30.55	42.3							-1.18843	12	11	14	17	10	13	7	7	7	10	7	4
		49.94	37.23							-1.18996	12	15	10	8	8	9	4	3	10	7	6	7
		41.74	43.16							-1.24453	4	2	15	11	14	7	5	20	0	11	18	10
		36.04	43.16							-0.723193	4	22	9	10	13	31	9	5	3	0	18	4
		32.81	35.04							-1.08607	14	23	14	7	4	5	2	8	14	12	16	9
		47.43	36.57							-1.08607	14	23	14	7	4	5	2	8	14	12	16	9
		37.67	35.91							-1.08344	10	9	12	7	14	8	3	7	6	5	7	9
		42.29	36.96							-1.61206	17	19	15	11	12	11	3	4	12	9	4	4
		36.33	38.14							-1.33677	10	15	8	5	4	5	2	4	11	10	14	10
		43.05	49.82							-1.23521	15	9	9	10	6	2	8	9	9	11	14	17
		42.16	28.63							-1.75474	3	6	3	8	11	19	3	6	5	13	15	4
		34.33	42.22							-1.27775	11	16	15	13	8	10	4	6	6	6	6	2
		45.1	40.86							-1.46784	9	10	8	9	6	8	6	6	9	10	10	8
		31.9	39.23							-1.54403	6	6	12	10	16	14	4	10	4	8	10	6
		38.32	39.06							-1.42273	15	11	6	11	12	14	9	4	7	7	8	11
		33.57	38.94							-1.82797	17	14	8	12	7	8	6	4	9	11	9	10
		33.67	35.65							-1.38866	17	14	8	12	7	8	6	4	9	11	9	10
		41.87	42.81							-1.21201	7	11	7	5	9	11	1	7	5	9	17	9
		45.59	38.37							-1.29142	10	14	8	8	10	14	6	2	11	7	12	12
		39.48	43.18							-1.41028	12	17	12	11	4	7	3	2	14	12	9	7
		53.59	41.75							-1.04248	11	13	12	9	10	9	5	7	9	8	10	9
		41.95	59.15							-1.13572	10	13	14	13	3	4	2	2	15	13	10	9
		40.71	52.9							-1.28658	9	11	7	7	9	10	11	9	7	5	11	12
		35.78	37.2							-1.26336	8	12	8	7	5	8	3	5	9	11	16	11
		40.42	36.18							-1.02452	5	6	9	7	11	10	9	9	11	9	11	12
		29.03	46.05							-1.51389	5	9	9	7	6	9	4	8	7	9	17	10
		38.33	41.75							-1.64249	10	14	15	6	11	6	6	11	6	2	11	11
		39.42	40.76							-1.31381	7	9	9	6	7	6	5	5	23	20	3	4
		32.1	48							-1.45505	5	8	10	10	7	11	6	6	8	8	10	6
		36.55	52.72							-1.46238	8	15	15	9	5	6	2	2	15	9	10	9
		40.64	33.33							-0.271901	6	10	6	5	5	7	6	7	11	11	12	9
		50.7	37.33							-1.39206	12	9	11	10	9	5	4	7	9	11	9	10
		54.14	42.91							-1.19323	10	14	18	18	6	11	3	4	16	17	7	1
		53.52	48							-1.51448	9	14	17	16	6	11	3	4	16	17	7	1
		49.78	37.02							-1.28389	10	14	15	14	5	8	5	4	9	7	8	6
		35.64	40.47							-1.28814	8	11	15	13	5	5	6	8	15	15	9	7
		50.33	43.16							-1.31246	13	16	12	9	8	7	4	4	17	14	3	4
		52.91	43.96							-1.45594	13	16	12	9	8	7	4	4	17	14	3	4
		47.96	43.1							-1.37337	12	10	16	17	12	10	8	3	9	5	5	11
		41.14	55.04							-1.77948	12	10	16	17	12	10	8	3	9	5	5	11
		41.1	41.31							-1.30098	12	17	16	12	8	8	4	6	10	8	9	7
		49.54	48							-0.984604	13	12	6	7	11	12	1	1	3	4	5	4
		54.25	49.45							-1.55482	13	17	8	5	5	6	0	1	10	8	4	2
		32.53	44.09							-1.39374	13	20	6	5	8	14	5	3	12	9	11	8
		38.89	50.74							-1.56049	12	13	13	12	11	10	1	7	8	12	9	4
		48.66	49.02							-1.74229	12	18	16	9	5	4	5	7	12	7	7	6
		35.56	41.06							-1.36235	9	12	1	6	6	14	4	3	8	12	19	12
		40.04	48							-1.23747	11	10	16	13	10	6	7	10	4	4	6	7
		49.08	56.91							-1.18341	11	15	10	7	9	10	8	3	19	11	5	9
		44.62	50.31							-1.52378	19	12	4	12	5	6	2	6	7	19	11	6
		35.31	46.52							-1.16694	8	13	13	10	4	5	4	5	7	5	9	7
		38.22	45.06							-1.65638	9	15	19	12	7	7	4	6	17	12	9	7
		42.14	47.52							-1.12806	7	17	19	12	6	9	2	8	5	4	12	3
		32.14	49.46							-1.26718	6	15	18	12	6	9	2	8	4	4	12	3
		58.25	33.29							-2.05209	10	14	15	14	5	8	5	4	9	7	8	6
		37	42							-1.21752	8	11	15	13	5	5	6	8	15	15	9	7
		46.29	42.64							-1.75367	12	10	16	17	12	10	8	3	9	5	5	11
		49.38	37.45							-1.26987	12	17	16	12	8	8	4	6	10	8	9	7
		53.6	36.68							-1.26987	13	12	6	7	11	12	1	1	3	4	5	4
		49.35	48.78							-1.24372	11	8	11	14	9	9	9	12	6	12	11	7
		49.03	48							-1.53085	11	8	11	14	8	9	9	12	6	12	11	7
		36.33	44.1							-1.61763	6	8	15	13	7	6	7	16	8	15	11	3
		47	44.73							-1.21633	14	13	7	9	4	5	5	4	11	12	10	10
		28.82	32.44							-0.824631	10	13	10	9	8	11	7	5	9	6	6	6
		38.73	47.26							-1.24792	11	14	9	5	7	5	1	6	7	8	8	5
		41.59	54.91							-1.29585	11	11	9	9	8	9	7	10	10	13	10	6
		36.46	46.67							-1.76382	7	9	6	4	10	10	6	4	9	5	6	8
		38.61	38.82							-1.43185	7	9	6	4	8	8	6	4	9	5	3	5
		34.74	38.29							-0.885783	19	19	7	8	5	7	6	4	11	10	10	10
		32.15	34.88							-1.29751	13	12	9	6	10	6	1	4	10	11	6	7
		29.21	31.75							-1.18214	11	5	6	6	13	8	4	7	4	7	4	6
		35.36	43.14							-1.45985	10	4	6	6	12	6	3	6	4	7	4	6
		54.01	39.92							-1.13003	6	16	9	4	8	12	4	6	11	8	15	9
		31.11	34.57							-1.70739	9	12	10	9	7	9	8	8	10	9	7	5
		33.67	36.67							-1.82301	7	5	4	5	4	3	11	5	12	7	14	21
		34.93	40.76							-0.928206	7	16	13	8	9	13	5	5	9	4	13	9
		35.85	34.11							-0.934949	9	14	13	10	10	11	3	6	6	6	13	9
		59.91	43							-1.33945	13	14	6	5	7	8	2	1	10	8	8	8
		33.24	38.94							-2.74551	13	15	13	7	18	13	1	7	10	10	8	7
		29.81	37.63							-1.4759	10	13	8	6	4	4	1	5	7	9	13	9
		36.69	37.02							-1.01746	5	14	13	12	6	13	7	5	10	7	10	5
		58.38	52.03							-1.34199	12	15	11	4	13	10	0	11	4	8	14	6
		59.22	42.72							-1.34199	13	12	7	5	7	4	3	8	5	8	10	8
		59.31	39.25							-1.28259	6	12	9	8	7	11	2	7	7	11	14	5
		59.79	36.24							-1.19433	8	11	11	9	14	14	6	2	12	6	9	12
		53.48	44.54							-1.16312	15	15	9	6	12	10	5	6	4	2	9	10
		44.17	43.14							-1.05017	3	5	10	6	4	2	4	5	11	7	5	6
		47.37	43.27							-1.62598	8	4	8	4	28	20	1	10	3	8	5	4
		47.99	36.36							-1.13879	14	17	11	5	5	2	2	8	15	15	7	4
		35.13	37.55							-0.446645	10	13	16	13	10	11	4	7	7	8	14	10
		36.74	44.92							-1.46344	11	14	13	10	6	6	1	4	5	5	9	6
		37	50.78							-1.37093	8	9	3	3	5	6	4	5	13	14	10	8
		43.31	36.67							-1.11727	12	14	14	12	9	10	6	5	8	5	2	2
		54.75	34.88							-1.33832	12	11	11	6	15	9	3	8	9	9	8	9
		39.74	34.36							-1.4083	9	12	11	8	6	7	5	6	8	6	11	9
		48.94	46.48							-1.71091	14	16	16	8	5	0	2	9	16	15	5	3
		44.8	48.37							-1.72303	12	13	7	7	11	13	5	7	3	5	11	7
		36.87	47.69							-1.13925	10	10	5	6	8	9	6	4	13	12	8	9
		46.63	44.31							-1.60537	5	8	16	12	13	12	6	9	12	12	5	2
		32.95	41.93							-1.39365	5	8	16	12	13	12	6	9	12	12	5	2
		36.61	33.19							-1.21686	8	6	18	14	12	6	3	8	8	9	4	5
		39.38	44.34							-1.09421	12	12	2	5	7	10	2	2	3	6	10	7
		44.97	53.3							-1.11651	10	12	12	10	9	9	4	7	8	9	9	6
		58.64	36							-1.51165	19	21	12	9	10	9	4	7	9	9	8	6
		36.86	37.71							-0.796418	10	7	10	13	12	11	5	5	7	10	6	7
		42.22	40.5							-1.53188	8	13	13	5	11	8	2	4	12	6	9	10
		30.13	47.66							-1.50433	10	14	8	10	6	11	2	2	10	11	11	6
		37.52	37.05							-1.8058	7	11	10	5	8	7	5	10	9	9	8	4
		35.06	40.21							-0.702812	13	10	8	12	6	7	6	8	5	11	11	8
		44.74	41.42							-0.634947	14	16	9	6	13	12	8	8	10	7	4	5
		34.11	43.28							-1.55886	7	12	10	5	8	8	7	9	10	7	9	7
		39.57	50.23							-0.75192	10	9	9	6	8	5	6	9	8	8	10	11
		33.84	44.67							-1.2365	11	17	10	10	8	14	4	4	9	9	8	2
		31.04	42							-1.64172	9	13	12	7	8	7	3	9	14	15	11	6
		48.68	34.14							-1.17578	12	16	8	6	6	8	4	8	9	11	13	7
		36.84	40.41							-1.65299	16	10	14	15	11	7	1	2	11	13	4	7
		37	35.41							-1.74454	10	10	13	9	5	2	1	5	15	15	7	6
		48.37	49.54							-1.82378	8	12	6	8	7	12	5	3	8	8	8	4
		40.04	49.18							-1.17884	14	13	12	16	7	10	4	5	6	10	12	8
		41.44	36.16							-0.850486	10	13	9	5	14	13	6	6	7	3	10	11
		43.15	29.76							-1.08098	11	13	9	6	12	11	3	6	7	7	7	6
		43.51	34.64							-0.437321	3	4	8	7	6	5	4	7	9	11	6	4
		46.32	41.33							-1.4115	7	8	4	5	8	10	5	7	7	10	18	14
		59.6	58							-1.26482	10	9	7	3	11	7	4	8	9	9	12	13
		59.6	43.81							-1.10442	11	12	13	15	7	10	6	6	4	6	9	6
		42.7	26.97							-1.78933	9	10	13	9	9	6	7	7	15	11	10	13
		41.23	33.21							-1.50651	3	4	11	11	9	10	9	4	8	3	9	13
		52.94	36.86							-1.4007	9	11	13	10	10	9	6	8	9	8	6	5
		45.53	39.06							-1.97181	11	11	11	8	10	7	7	9	8	7	8	9
		40.45	35.88							-0.701772	12	18	11	7	6	8	6	11	9	10	18	11
		29.33	42.92							-1.16304	9	5	9	13	8	9	12	8	8	8	12	15
		39.34	26.36							-0.998714	8	11	6	3	4	4	5	4	20	16	5	7
		37	54.93							-0.727392	13	18	11	9	5	7	7	5	14	10	6	6
		42.96	48.92							-0.343698	9	11	7	9	5	10	7	5	3	3	14	11
		51.14	48.62							-1.56616	9	12	11	8	9	9	8	5	15	9	9	12
		46.69	53.63							-1.23908	8	13	14	5	14	10	8	14	8	5	13	11
		35.93	53.78							-1.44144	8	13	14	5	14	10	8	14	8	5	13	11
		34.76	45.98							-1.30909	12	16	13	12	10	13	5	9	7	10	13	6
		34.01	34.36							-1.03573	7	8	10	10	11	12	4	11	4	11	15	7
		53.79	41.24							-1.37762	7	8	9	8	8	8	4	9	3	7	10	5
		43.62	41.71							-1.31523	7	8	10	10	11	12	4	11	4	11	15	7
		49.29	43.14							-1.45458	9	8	8	12	9	12	5	7	7	13	7	2
		50.19	54.48							-0.465848	8	12	14	8	12	9	2	5	10	7	7	7
		34.82	55.86							-1.4581	16	15	9	9	11	10	5	6	6	7	10	10
		37.35	54.98							-0.829902	10	13	9	8	6	9	8	6	13	11	12	11
		33.24	49.88							-1.03472	16	16	9	4	10	6	2	4	11	8	8	10
		32.76	48.35							-1.18421	13	15	10	5	12	10	2	5	8	6	11	10
		35.56	49.43							-1.40145	8	13	7	9	12	20	5	3	6	6	16	11
		42.37	47.4							-1.01812	12	11	7	7	5	4	3	5	11	13	7	6
		27.86	46.78							-1.88084	13	11	10	7	13	7	3	4	12	10	5	10
		58.54	48.34							-1.45909	11	12	9	11	10	13	6	3	8	7	7	7
		30.33	46.57							-1.43017	10	13	10	7	10	9	5	5	10	7	9	9
		45.8	48							-1.67949	9	15	9	6	2	6	7	6	21	17	6	3
		35.75	42							-1.2174	9	11	7	9	10	15	8	6	4	4	11	8
		39.41	37.81							-1.18578	10	13	9	5	16	14	3	9	5	7	10	6
		30.13	42.52							-1.05022	12	11	3	8	5	8	8	7	5	9	10	8
		44.1	37.23							-1.38492	8	7	4	8	5	8	4	5	6	11	10	7
		44.33	38.54							-0.886849	9	12	7	6	9	12	9	6	16	12	9	9
		32.33	42.17							-1.54321	10	11	6	6	9	11	2	4	4	6	11	7
		33.49	38.74							-1.21379	10	12	10	9	10	12	3	6	7	9	11	6
		39.86	38.94							-1.39424	14	15	17	9	11	5	3	8	12	9	9	10
		41.44	29.78							-1.39424	14	15	17	9	11	5	3	8	12	9	9	10
		39.76	42.27							-1.0998	4	8	11	8	9	9	6	8	9	8	9	7
		29.21	43.22							-1.18633	4	8	11	8	8	8	6	8	9	8	9	7
		35.26	48.67							-0.939836	10	9	11	11	10	9	5	4	11	10	8	10
		42.63	34							-0.829116	7	8	5	6	6	9	6	4	13	12	11	10
		59.6	30.45							-1.71278	9	10	5	5	16	18	3	4	4	5	16	13
		35.57	35.42							-1.63527	8	11	7	5	7	9	7	7	13	11	15	13
		25.97	59.44							-1.63527	18	21	8	7	9	11	3	5	4	5	14	10
		42.06	59.54							-1.29719	15	15	5	5	4	5	7	7	12	12	14	13
		47.5	45.68							-1.19117	9	8	10	7	16	13	3	3	9	6	6	9
		27.13	48							-1.65578	11	15	7	5	9	12	3	9	10	14	12	3
		42.81	39.43							-1.20428	15	20	9	5	7	9	5	6	9	6	10	7
		55.49	43.33							-1.04998	15	20	9	5	7	9	5	6	9	6	10	7
		54.03	41.41							-1.37907	6	9	12	12	8	10	6	9	6	9	10	5
		43.62	44.31							-0.885338	6	9	12	12	8	10	6	9	6	9	10	5
		35.46	40.86							-0.776057	17	20	10	3	12	9	3	8	10	8	13	11
		42.22	47.01							-1.70559	16	16	8	7	11	10	7	8	7	7	8	8
		43.23	37.46							-1.1548	13	11	14	15	10	10	4	5	5	7	10	9
		42.45	57.02							-1.25692	5	8	6	5	8	10	3	8	3	7	16	9
		44.8	32.09							-1.64515	9	8	8	6	13	10	4	6	6	6	14	15
		40.64	46.84							-1.36502	14	12	9	8	9	6	9	10	11	11	10	12
		35.93	32.87							-1.42995	8	7	12	6	17	10	4	5	8	3	9	15
		44.22	35.16							-1.27158	8	7	12	6	16	10	4	5	8	3	8	14
		54.32	43.31							-1.39964	5	12	13	9	9	12	5	6	16	13	11	7
		47.61	55.72							-1.25295	2	6	10	10	8	11	7	4	14	11	12	12
		56.05	49.18							-1.15311	12	21	14	7	6	7	4	9	12	10	10	4
		55.65	50.63							-1.18004	12	21	14	7	6	7	4	9	12	10	10	4
		45.25	34.69							-1.65418	11	21	14	7	5	7	4	9	12	10	10	3
		36.07	35.93							-1.29117	9	7	7	6	11	9	4	6	8	9	9	9
		45.2	43.31							-1.22377	14	12	12	11	13	10	6	11	6	10	7	5
		41.94	46.03							-1.27669	17	15	14	14	5	4	4	5	12	13	8	8
		41.74	42.05							-1.37494	10	12	8	8	7	8	1	4	3	6	7	3
		41	37.84							-1.2305	8	13	16	10	16	15	6	7	9	4	8	8
		45.55	48.74							-1.91114	3	12	10	4	10	13	4	8	10	8	17	10
		46.69	41.05							-1.37768	11	11	11	8	10	6	1	3	7	6	7	9
		40.64	30.32							-1.48047	11	13	13	13	10	12	4	5	8	9	9	6
		30.03	51.25							-1.47737	9	11	8	5	4	2	1	5	5	6	5	3
		46.57	40							-0.976298	6	10	9	5	3	4	3	7	10	10	9	5
		35	35.75							-1.33715	6	8	6	5	3	4	3	7	6	9	9	5
		39.48	40							-1.32309	5	9	6	5	6	9	5	5	15	14	15	12
		50.62	48							-1.78705	10	8	13	9	8	3	4	8	3	4	8	9
		40.07	39.98							-1.22469	11	14	8	6	5	7	6	8	8	8	8	4
		28.97	38.97							-1.29038	13	15	7	5	14	13	5	7	8	8	10	9
		35.26	29.97							-1.56095	12	10	9	8	16	12	3	7	6	9	10	10
		36.19	44.34							-1.37339	7	12	11	4	13	10	2	10	4	5	11	6
		49.35	35.67							-1.05057	11	8	8	8	11	9	7	4	13	10	7	12
		32.9	45.44							-1.28436	12	16	8	7	10	12	2	4	5	6	10	6
		43.38	42.03							-0.972957	9	7	8	10	9	10	4	7	8	13	11	7
		39.66	35.59							-1.15381	4	12	11	7	4	8	6	7	10	7	9	5
		37.79	42.08							-1.14699	3	10	11	7	4	6	5	5	9	5	6	3
		34.82	36.26							-1.18903	13	16	4	5	9	13	4	7	7	11	19	12
		41.85	35.75							-0.90445	4	14	11	5	6	9	6	5	15	8	15	13
		47.33	36.64							-1.34229	4	12	11	4	6	7	5	5	15	8	14	13
		33.08	45.27							-1.24579	4	11	6	2	5	8	3	2	12	7	13	11
		35.62	41.83							-1.42344	4	9	6	1	5	6	2	2	12	7	12	11
		39.77	32.21							-1.17054	5	10	12	11	11	14	12	11	7	5	9	7
		33.17	29.37							-1.47079	15	15	12	11	11	10	4	10	5	10	11	6
		38.38	43.06							-1.47079	12	14	8	9	12	15	7	2	15	12	6	8
		48.66	36.57							-1.51989	9	16	14	7	5	4	5	5	20	13	9	9
		47	31.11							-1.55412	8	10	15	9	9	5	3	8	15	14	7	6
		41.08	32.35							-1.29567	7	9	14	9	9	5	3	8	14	14	7	6
		43.97	43.95							-1.65663	11	12	10	5	9	4	2	6	8	7	15	15
		53	42.44							-1.21455	9	14	15	13	8	11	5	5	9	7	6	3
		46.38	36.56							-1.542	5	16	10	8	9	19	6	6	7	5	17	7
		36.86	36.78							-1.59232	12	13	10	10	9	9	8	5	10	7	7	9
		42.35	41.4							-1.38401	8	15	10	7	7	12	4	7	12	12	14	6
		53.67	27.8							-1.42049	7	6	11	8	9	4	8	10	12	11	8	11
		33.84	40.19							-1.82838	14	13	10	13	8	9	10	8	7	8	6	7
		39.76	38.51							-1.21567	6	14	11	5	6	9	5	7	7	3	10	5
		52.65	47.01							-1.20685	8	10	12	12	14	16	5	6	4	5	11	8
		29.41	41.84							-1.28588	7	7	4	5	3	4	4	7	3	7	9	5
		29.65	53.45							-1.48702	13	17	14	10	9	8	3	8	7	8	9	5
		40.42	51.08							-1.21139	10	13	12	9	5	4	4	3	13	9	3	5
		34.5	45.68							-1.12757	3	9	10	8	4	7	6	9	19	20	12	6
		29.5	43							-1.53163	7	7	12	9	6	3	5	9	11	13	11	10
		58.54	43.87							-1.35376	13	15	8	7	12	14	5	6	11	11	9	6
		58.64	38							-1.63505	6	7	7	7	15	17	6	5	5	4	5	4
		37.82	38.91							-1.53573	6	7	7	6	14	15	3	4	4	4	5	3
		46.26	43.4							-1.13456	13	17	7	8	12	17	9	5	11	8	9	8
		49.67	57.72							-1.12714	16	16	6	5	14	14	1	2	6	7	8	7
		28.85	54.76							-1.18993	16	19	11	10	14	15	2	5	7	9	8	4
		36.55	50.17							-1.39672	10	10	10	10	12	13	4	8	8	12	11	6
		42.81	46.99							-1.30479	9	14	10	4	9	8	4	9	9	8	15	11
		43.05	48.88							-1.4407	13	15	23	15	12	6	4	10	7	5	5	5
		37.82	47.69							-1.68697	1	2	23	10	15	4	2	16	2	3	6	3
		35.57	50.34							-1.07882	1	2	20	10	13	4	2	13	2	3	6	3
		31.81	37.63							-1.27396	18	17	15	16	10	10	7	4	7	5	5	7
		40.14	43.87							-1.72094	15	12	13	12	13	9	6	9	8	10	5	6
		39.95	37.61							-1.43273	12	14	6	5	5	5	3	8	4	8	17	12
		33.54	47.02							-1.2391	10	11	5	5	5	5	3	6	4	7	12	9
		31.81	47.32							-1.5647	11	11	7	14	4	12	5	5	4	11	14	6
		35.16	49.52							-1.52041	13	9	9	13	6	6	2	5	6	13	13	10
		33.55	34.42							-0.84766	17	16	7	6	4	3	5	8	13	15	12	10
		42.64	34.36							-1.87411	9	9	10	6	12	7	4	3	10	5	6	12
		33.31	40.58							-1.4428	9	8	10	6	12	7	4	3	10	5	6	12
		40.83	35.01							-1.36194	9	8	7	5	10	7	4	2	7	3	5	9
		38.77	39.1							-1.23529	4	9	12	7	14	14	3	10	9	11	19	12
		42.1	36.89							-1.21856	8	10	8	4	9	8	10	9	13	8	12	14
		35.19	29.39							-0.985885	4	6	9	8	5	6	6	11	12	16	13	7
		58.04	44.51							-1.22372	10	8	3	5	16	16	3	0	1	0	17	20
		31.9	45.2							-1.22256	0	0	58	59	0	0	0	0	0	0	0	0
		35.31	55.34							-1.37936	0	0	54	54	0	0	0	0	0	0	0	0
		49.35	55.69							-1.48594	0	0	47	47	0	0	0	0	0	0	0	0
		54.24	48							-1.33424	0	0	45	45	0	0	0	0	0	0	0	0
		33	35.24							-1.28024	0	0	53	53	0	0	0	0	0	0	0	0
		45.18	35.2							-1.13058	0	0	45	45	0	0	0	0	0	0	0	0
		41.08	43.93							-1.3679	0	0	42	41	0	0	0	0	0	0	0	0
		43.94	28.19							-1.3262	0	0	41	42	0	0	0	0	0	0	0	0
		44.66	35.93							-0.947514	0	0	37	37	0	0	0	0	0	0	0	0
		56.85	37.86							-0.754052	7	9	9	7	13	14	4	5	12	11	9	7
		49.82	35.41							-1.24591	5	12	14	10	5	7	4	4	10	6	8	5
		46.32	46.85							-1.22892	16	15	11	11	9	9	6	4	7	5	9	11
		37.15	40.31							-1.26122	11	10	10	7	13	10	1	4	11	11	8	8
		34.35	39.72							-1.59294	4	5	11	8	14	11	4	6	9	8	10	11
		54.66	59.9							-1.5063	10	9	17	17	8	6	6	9	7	9	5	4
		54.76	39.38							-1.04339	10	10	7	8	4	4	6	7	15	17	12	11
		54.94	47.01							-1.56483	13	20	10	6	9	12	6	12	5	7	12	3
		54.84	46.25							-1.22838	7	12	16	11	9	8	1	4	11	9	9	6
		30.09	46.18							-1.55058	10	15	10	8	12	15	8	6	7	4	13	12
		31.78	38.13							-1.02632	15	9	11	15	7	4	7	8	9	14	6	8
		32.11	32.39							-1.31774	6	13	11	7	11	13	7	8	8	5	11	7
		43.09	37.16							-1.07161	4	9	8	4	10	10	1	6	7	8	12	7
		47.37	40.48							-2.64525	9	12	11	5	11	9	2	4	12	8	8	8
		30.33	36.93							-1.19202	10	14	8	7	10	13	5	8	13	15	12	6
		42.95	34.24							-0.306659	8	8	9	4	11	7	5	7	16	14	9	11
		39.41	29.97							-0.832445	12	8	11	11	11	8	4	5	9	10	8	10
		35.71	45.29							-0.867276	12	13	9	7	8	7	7	10	10	11	10	8
		48.4	39.61							-1.0258	17	22	9	6	10	12	4	5	9	7	11	8
		33.36	36.16							-0.0440242	9	13	12	11	10	12	4	7	8	10	9	4
		39.45	48.32							-1.28102	6	11	11	4	10	9	3	6	12	8	10	8
		41.16	45							-1.23571	9	16	8	2	3	5	7	6	17	10	17	16
		36.46	59.31							-1.34781	12	10	12	17	9	12	4	1	7	9	7	7
		45.57	41.42							-0.403878	10	11	7	6	6	6	2	4	10	10	12	10
		36.74	34.05							-1.37615	9	11	9	7	7	8	3	4	6	5	5	3
		59.34	44.06							-1.07359	6	7	4	4	8	9	4	6	7	9	16	13
		59.25	46							-1.31863	12	15	7	7	9	13	3	4	8	9	14	9
		49.25	47.3							-1.02709	6	13	7	7	1	7	5	2	14	11	10	7
		30.73	38							-0.818953	5	11	13	6	12	10	3	8	11	9	7	4
		34.01	32.97							-1.5355	14	17	7	3	7	5	7	12	7	8	10	7
		37.38	32.97							-1.5355	6	9	8	5	17	17	3	9	3	6	10	4
		38.91	29.58							0.161773	11	13	16	11	9	7	4	10	6	7	8	4
		44.66	44.62							-1.21921	13	11	4	7	9	10	1	6	4	12	16	10
		33.77	50.78							-1.03029	12	13	11	15	8	13	6	5	5	8	7	3
		36.58	32.39							-1.67319	5	7	8	6	10	10	3	4	11	10	16	15
		40.65	37.6							-1.33139	15	12	10	10	17	14	2	3	6	7	8	10
		43.3	34.69							-1.09967	8	9	4	4	6	7	5	8	8	11	18	14
		48.7	36.57							-1.02312	12	7	12	14	7	3	4	10	10	18	10	8
		55.97	38.65							-1.02312	12	7	12	14	6	3	4	9	9	16	8	6
		55.56	33.25							-0.668865	11	7	11	13	6	3	4	9	9	15	8	6
		53.56	50.74							-1.31153	12	7	12	14	5	2	4	9	9	16	8	6
		40.06	37.69							-1.40095	9	6	10	10	10	7	2	5	10	13	4	4
		41	39.56							-1.6564	14	16	11	5	10	7	2	5	14	11	11	11
		41.44	36.71							-1.17544	10	11	5	5	11	12	5	4	12	11	9	9
		47.33	39.51							-0.989079	12	17	11	12	10	17	7	4	5	3	8	4
		43.97	44.03							-1.37368	3	8	11	9	6	10	4	5	13	12	10	5
		29.21	44.23							-1.00233	11	6	10	10	17	11	6	8	3	5	8	12
		42.06	34.43							-1.82238	6	7	10	11	10	12	7	5	7	6	15	15
		38.12	40.86							-1.46589	6	7	10	11	10	12	7	5	7	6	15	15
		58.9	39.8							-1.25231	8	12	8	4	9	9	6	4	10	4	4	6
		28.08	38.32							-1.69922	9	11	5	5	4	7	5	3	23	21	8	7
		33.88	44.53							-1.30248	6	12	13	12	14	19	6	8	12	13	14	7
		58.64	39.43							-1.4221	12	21	18	7	7	6	0	10	10	9	14	5
		42.81	38.27							-1.27344	9	6	6	4	12	8	3	13	7	15	16	10
		37.3	32.21							-1.41545	9	4	20	11	22	8	6	15	4	4	5	10
		42.33	30							-1.27874	8	2	16	10	19	6	5	11	3	3	3	10
		44.11	35.84							-1.23447	9	4	18	11	20	8	6	13	4	4	5	10
		36.18	40.06							-1.23447	8	2	14	10	17	6	5	9	3	3	3	10
		34.58	43.7							-1.14243	8	2	13	9	17	6	5	9	3	2	3	10
		42.03	27.86							-1.30723	8	2	13	10	16	6	5	8	3	3	3	10
		33.3	36.13							-1.23613	8	11	9	7	4	5	2	5	10	10	8	5
		36.25	38.37							-1.2719	13	10	5	4	10	6	2	8	15	20	9	7
		36.75	55.86							-1.33375	11	13	17	11	12	7	5	5	9	3	5	10
		40.64	41.75							-2.19486	10	10	7	9	8	11	3	3	6	9	11	8
		40.62	26.48							-1.34586	8	9	14	9	17	13	8	11	8	6	8	9
		29.67	40.41							-1.34586	12	18	12	6	6	7	5	8	12	9	12	8
		47.33	36.51							-1.70163	7	9	11	8	6	5	7	12	14	16	14	10
		40.41	39.72							-1.70163	7	9	11	8	6	5	7	12	14	16	14	10
		37	35.5							-0.92267	11	15	9	6	5	7	2	4	10	9	15	11
		32.94	39.13							-1.6188	10	11	10	9	7	8	6	2	9	4	7	10
		26.94	39.5							-1.65372	8	13	9	4	6	6	7	6	15	9	7	8
		39.67	37.51							-1.60375	12	13	8	9	4	6	8	3	13	9	9	12
		39.86	36.41							-1.16563	12	13	8	9	4	6	8	3	13	9	9	12
		38.94	30.41							-1.37215	7	11	8	9	9	15	3	3	5	7	14	8
		42.27	44.31							-1.30654	11	15	15	8	9	6	4	7	13	10	8	8
		45.94	36.46							-1.22275	14	14	6	7	7	8	5	5	11	12	7	6
		34.74	39.07							-1.18467	10	9	9	11	20	21	4	6	6	10	9	6
		43.88	36.57							-1.19775	8	7	7	10	11	13	4	5	6	10	7	4
		44.24	39.96							-1.21867	12	8	12	15	10	9	3	4	11	15	11	11
		44.58	47.6							-1.2239	6	4	11	11	9	8	6	9	8	11	12	10
		48.63	49.83							-1.34371	18	18	12	7	13	8	2	5	8	6	8	10
		33.92	41.6							-1.40799	15	11	12	14	10	9	6	4	4	4	8	11
		37.31	38.63							-1.30415	9	11	0	6	10	19	7	2	0	1	24	20
		40.67	42.87							-1.23266	9	14	9	9	2	7	7	6	10	10	14	10
		44.33	48							-1.21012	11	10	11	7	15	10	3	7	4	4	8	9
		36.04	55.02							-1.29406	11	10	11	7	15	10	3	7	4	4	8	9
		40.42	53.07							-1.50224	8	15	10	9	9	16	4	5	8	8	13	5
		44.88	48.35							-1.47205	9	9	2	4	5	7	5	17	6	20	24	10
		44.88	47.68							-1.27411	12	14	12	11	5	7	5	6	9	9	9	6
		40.93	47.69							-1.21444	12	13	12	17	7	13	10	3	10	8	2	3
		27.95	49.09							-1.35889	12	13	12	17	7	13	10	3	10	8	2	3
		45.84	33.09							-1.43462	7	11	14	7	14	10	2	7	10	8	8	7
		45.03	43							-1.54238	17	15	4	10	7	12	8	5	3	6	12	10
		38.45	39.18							-1.28003	10	12	8	11	11	15	7	6	7	9	7	4
		32.29	42.88							-0.419099	11	14	7	5	8	8	5	6	12	11	16	15
		34.67	46.51							-1.25856	13	18	14	11	13	16	2	3	6	4	6	2
		34.5	56.33							-1.62963	10	9	8	6	15	12	4	7	9	10	9	9
		48.94	40.52							-0.965188	10	12	6	5	8	9	3	3	9	8	10	8
		35.93	31.13							-1.41842	7	14	9	5	14	16	1	7	4	6	14	6
		44.3	50.38							-1.98096	14	13	6	8	11	13	7	5	6	6	6	6
		53.65	48							-1.18715	6	9	2	3	10	14	5	6	3	5	12	7
		51.04	37.47							-0.982725	13	15	13	10	6	5	4	6	12	11	13	12
		53.56	49.61							-1.26949	5	9	9	8	9	12	5	5	6	5	8	5
		53.19	33.85							-1.42834	10	7	7	6	7	4	3	8	9	13	12	10
		41.74	36.1							-1.9798	5	6	9	7	9	8	6	5	9	6	4	6
		45.52	54.46							-0.961728	5	13	8	6	4	10	5	9	13	15	21	11
		43.25	54.85							-1.53649	6	13	12	4	6	5	3	11	9	9	12	5
		48.16	43.33							-0.935943	15	13	8	7	6	4	4	7	8	10	7	7
		53.29	43.89							-1.4279	9	14	8	2	6	4	2	3	6	1	6	6
		47.47	54.95							-1.15534	9	8	12	10	12	9	4	4	10	8	6	9
		37.69	36.26							-1.08089	6	13	15	7	9	7	2	4	15	9	10	10
		41.86	41.52							-1.05826	11	8	9	10	10	9	7	11	8	13	9	6
		47.37	38.51							-1.42414	8	8	10	10	11	11	6	10	7	11	11	7
		29.21	40.31							-1.14864	11	13	10	3	9	5	1	5	10	7	12	12
		53.76	45.3							-1.41205	12	15	10	5	12	10	3	5	10	7	9	9
		34.18	42.44							-1.67471	8	6	8	4	11	6	6	8	6	5	8	11
		34.97	47.63							-1.69839	8	7	9	7	9	6	10	12	6	6	4	5
		30.33	40.86							-1.31942	15	12	9	9	10	7	5	5	10	10	8	11
		38.14	43.21							-1.27089	8	13	17	7	7	3	2	9	11	8	11	8
		35.41	30.89							-1.29223	13	11	6	4	10	5	7	12	14	16	5	5
		44.66	36.57							-0.915907	13	10	18	12	18	10	10	14	8	6	7	11
		28.58	39.61							-0.286299	13	10	18	12	18	10	10	14	8	6	7	11
		57.94	33.4							-1.12384	10	12	10	9	3	4	4	5	14	14	8	6
		47.43	43.1							-0.98361	9	21	8	3	2	9	4	8	14	13	17	6
		46.55	59.49							-0.747874	13	16	10	6	8	7	5	10	11	12	11	8
		48.9	39.12							-0.468687	8	7	11	8	9	5	2	1	8	4	10	15
		43.05	27.52							-0.985959	14	19	12	8	7	7	6	9	11	10	12	9
		30.78	43.1							-1.3157	12	14	7	7	3	6	6	7	16	17	13	9
		33.9	33.57							-1.18197	8	14	8	7	7	12	4	6	5	6	12	5
		37.94	47.62							-1.76027	12	11	10	9	9	8	5	6	9	9	10	10
		31.91	43.27							-1.63792	8	15	13	9	5	9	5	4	10	5	9	6
		34.27	44.76							-1.01216	6	7	8	5	15	12	8	11	8	8	12	12
		41.12	50.56							-1.2734	8	9	5	2	10	9	8	11	9	9	14	12
		38.18	35.06							-1.07435	7	12	8	10	9	16	4	6	3	7	13	4
		33.43	43.7							-1.38444	9	12	7	6	5	7	6	7	7	7	11	8
		34.66	38.27							-1.11719	11	15	15	4	11	3	3	10	10	6	9	10
		41.36	48.4							-1.05731	9	11	8	7	12	13	4	2	8	5	9	10
		27.07	47.52							-1.80584	10	14	11	6	8	7	5	9	13	12	9	6
		25.48	31.53							-1.50406	9	12	8	4	5	4	1	2	9	5	8	8
		43.31	36.56							-1.02197	5	10	13	7	6	4	3	8	8	7	12	9
		29.67	37.31							-1.32076	13	10	8	9	13	12	6	6	9	10	14	15
		48.35	48.46							-1.37336	10	5	7	9	16	13	2	1	7	8	12	17
		28.85	42.3							-1.10451	13	15	10	6	9	7	4	5	12	9	3	4
		42.89	34.54							-1.44722	5	7	6	4	6	7	4	6	7	7	8	5
		44.93	37.66							-1.00756	5	12	9	11	12	20	3	4	5	8	16	7
		57.53	35.09							-1.4122	12	12	11	7	8	5	3	5	6	4	12	13
		30.75	40.96							-1.05993	9	9	16	10	13	8	4	10	8	8	10	9
		29.21	31.33							-1.31281	11	7	5	9	8	8	4	6	9	15	11	9
		42.7	41.71							-1.51364	11	14	6	5	9	11	2	6	12	15	12	6
		33.24	46.08							-1.22968	5	7	10	9	11	12	7	12	6	10	10	4
		33.6	33.34							-1.57139	10	7	10	8	11	7	2	2	9	8	6	10
		43.94	48.71							-0.831487	5	8	8	3	10	9	7	7	15	10	17	18
		40	35.82							-1.24651	8	16	9	5	6	10	3	3	8	4	9	5
		42.06	28.2							-1.06017	6	14	7	4	6	10	3	3	6	3	8	4
		58.74	40.77							-0.820067	6	12	11	5	7	6	6	9	13	10	16	14
		59	32.75							-1.43027	9	13	12	13	4	8	3	3	9	10	15	11
		43.15	49.38							-1.64006	9	15	13	6	7	5	1	5	12	9	11	9
		45.68	32.21							-1.86619	11	7	11	11	7	4	6	8	9	11	8	9
		54.6	42.06							-1.55084	10	10	8	3	12	8	4	8	10	9	6	6
		43.83	40.62							-1.3249	10	10	1	3	6	8	4	12	4	14	26	16
		45.15	29.82							-0.711953	11	15	11	8	5	6	5	6	10	9	16	14
		54	40.77							-0.692384	9	8	16	16	8	8	2	2	7	7	5	5
		31.73	35.58							-1.65723	11	12	11	5	9	4	3	7	15	13	8	9
		42.91	45.45							-1.65723	12	10	10	10	11	9	6	2	13	9	6	12
		53.32	36.03							-1.08451	12	14	12	9	10	10	3	9	8	11	12	6
		37.91	33.22							-1.3761	12	10	11	11	14	11	4	7	8	11	5	5
		47	44.21							-1.32241	16	12	6	8	6	5	5	6	7	10	11	12
		40.4	58.26							-1.44595	7	5	4	5	4	3	11	5	12	7	14	21
		35.26	61.25							-1.35529	9	13	12	11	8	11	3	3	9	8	11	9
		34.09	61.79							-1.23777	9	12	9	7	6	7	4	6	10	10	17	14
		48.95	48.37							-1.08142	9	10	8	10	6	10	5	5	9	11	15	11
		41.06	36.13							-1.34486	10	16	11	6	11	12	2	3	6	2	13	11
		39.34	55.43							-1.15657	10	16	13	7	5	5	3	5	17	13	12	10
		38.59	35.57							-0.933661	8	14	6	5	1	6	3	4	11	11	14	8
		34.75	42.79							-1.5738	6	12	5	3	1	5	3	4	10	9	12	7
		37.14	43.7							-1.78041	8	11	11	8	8	8	10	7	13	7	6	9
		39	30.77							-1.44414	8	11	11	8	8	8	10	7	13	7	6	9
		58.9	34.92							-1.44414	8	6	11	8	9	4	6	8	12	11	12	15
		31.19	42.06							-1.30249	8	10	9	8	4	5	2	4	17	18	11	8
		46.23	50.29							-1.68176	10	20	7	0	11	14	5	7	10	5	19	14
		42.33	44.81							-1.65182	8	12	8	8	7	10	8	7	10	9	13	11
		35.13	36.65							-1.65182	11	19	7	3	12	15	2	5	4	2	16	10
		38.29	43.64							-1.44685	17	19	7	5	8	8	3	6	5	6	8	5
		40.51	43.14							-1.30862	13	12	11	10	8	7	3	3	9	8	12	13
		46.35	55.93							-0.834695	20	19	11	10	7	6	4	3	11	9	6	8
		40.52	56.88							-1.00117	10	14	10	6	10	10	4	5	11	8	8	6
		34.18	47.11							-1.23866	7	7	2	2	8	8	2	1	6	5	12	13
		33.42	48							-1.43907	9	8	4	6	6	6	4	2	11	11	12	13
		37.54	45.47							-1.36827	9	12	7	4	15	15	1	3	5	4	16	14
		42.22	46.68							-0.836529	13	12	8	7	12	11	5	5	10	9	10	11
		31.21	50.54							-1.40626	4	5	10	8	11	11	9	11	10	10	7	5
		38.4	37.1							-1.56348	9	8	7	11	6	9	3	2	7	9	13	11
		41.65	44.73							-1.34345	14	18	16	10	5	4	2	5	9	6	9	7
		37	55.41							-1.34956	6	5	10	10	7	5	8	7	13	12	5	8
		30.56	55.8							-0.934293	6	5	10	10	7	5	8	7	12	10	5	8
		39	51.91							-1.30335	10	14	15	13	12	15	3	6	5	6	9	3
		31.59	37.35							-1.18252	13	10	14	13	12	9	6	10	4	7	7	6
		37	47.71							-1.29208	12	18	17	12	11	13	7	10	6	4	8	3
		42.03	48.29							-1.16627	14	18	16	10	5	4	2	5	9	6	9	7
		43.09	37.66							-1.19672	6	5	10	10	7	5	8	7	13	12	5	8
		46.53	41.33							-1.21547	6	5	10	10	7	5	8	7	12	10	5	8
		40.59	41.33							-1.26599	10	14	15	13	12	15	3	6	5	6	9	3
		33.2	40.28							-1.17761	13	10	14	13	12	9	6	10	4	7	7	6
		34.18	32.9							-1.17137	12	18	17	12	11	13	7	10	6	4	8	3
		32.46	33.09							-1.20503	14	18	16	10	5	4	2	5	9	6	9	7
		37.41	32.91							-1.22477	6	10	11	11	5	8	4	4	7	7	8	4
		42.86	55.78							-1.31377	10	14	15	13	12	15	3	6	5	6	9	3
		44.33	55.26							-1.05189	13	10	14	13	12	9	6	10	4	7	7	6
		38.45	54.88							-1.54894	15	17	9	6	10	10	3	4	11	9	7	7
		38.45	55.36							-1.21752	8	11	8	7	8	10	3	7	9	12	11	5
		39.42	38.99							-1.34539	8	12	10	9	9	12	6	8	6	7	12	7
		37.14	40.41							-1.03447	10	15	11	11	4	9	8	11	6	8	11	3
		32.76	47.03							-1.60673	10	15	11	11	4	9	8	11	6	8	11	3
		55.22	60.22							-1.13923	13	15	6	3	12	12	6	11	8	10	11	6
		30.76	48.32							-1.02138	8	14	8	8	5	11	4	5	15	16	12	5
		37.97	39.67							-1.3442	9	12	8	4	6	5	4	6	7	5	14	13
		40.52	61.06							-1.09473	6	9	12	8	13	12	6	7	6	3	6	6
		36.62	57.84							-0.791241	6	9	12	8	13	12	6	7	6	3	6	6
		59.18	59.79							-0.60508	11	12	10	9	11	10	2	5	5	7	10	8
		58.84	32.58							-1.62787	11	14	9	8	8	10	5	8	5	7	12	7
		58.76	32.21							-1.62787	7	16	13	7	8	10	2	5	11	8	12	7
		47.49	33.71							-0.984212	19	21	8	10	8	13	4	3	6	7	12	8
		52.91	33.29							-1.44504	5	3	13	8	7	0	7	6	17	11	8	16
		43.2	33.8							-1.67227	7	13	6	1	12	13	5	9	10	9	16	11
		52.4	35.8							-1.23938	6	10	8	0	11	7	2	9	9	8	10	6
		45.67	46.46							-0.889333	11	15	12	8	7	6	2	6	13	13	12	9
		40.36	46.89							-1.36962	12	13	15	12	8	7	3	7	5	6	8	5
		36.23	39.89							-0.946204	11	17	17	10	6	6	9	10	11	5	7	6
		41.74	37.02							-1.22495	12	12	9	7	7	5	4	4	17	15	11	13
		47.47	34.84							-1.27804	20	19	11	10	7	6	4	3	11	9	6	8
		52.4	31.33							-1.3177	10	12	9	6	6	5	1	4	16	16	10	8
		43.36	29.08							-1.94059	12	17	9	7	8	10	4	6	8	8	16	12
		41.16	39.06							-1.03611	8	11	9	7	15	15	6	8	5	5	15	13
		35.64	37.55							-1.57036	13	16	6	6	9	12	6	2	8	4	17	18
		39.75	29.58							-1.38351	10	14	8	6	7	9	5	4	8	5	15	14
		48.43	37.46							-1.24379	7	17	12	3	4	5	2	8	9	6	19	12
		45.98	36.57							-1.05503	6	15	12	3	4	4	2	8	9	6	18	12
		35.13	36.93							-1.99343	9	15	9	7	12	17	4	6	7	7	19	12
		37.85	46.75							-1.99343	7	12	8	6	5	7	3	4	4	3	12	9
		36.63	40.14							-0.84949	6	8	9	9	4	7	6	8	13	15	8	3
		42.96	31.77							-1.1493	6	8	9	9	4	7	6	8	13	15	8	3
		59.5	60.5							-1.94842	11	8	17	8	19	6	2	12	6	7	8	10
		59.29	44.39							-1.37104	7	6	9	7	12	9	3	3	17	15	4	7
		39.59	34.57							-1.42521	8	8	15	15	5	6	4	4	14	14	6	5
		38.88	34.69							-1.14231	8	17	12	5	7	9	3	2	16	8	13	12
		47	40.65							-1.50679	15	19	5	4	13	16	6	2	13	8	3	4
		46.22	34.5							-1.61515	11	14	10	5	7	5	3	6	13	11	7	6
		38.38	34.31							-1.34484	12	16	6	9	8	15	5	4	7	9	13	7
		28.5	42.44							-1.34484	12	16	6	8	10	16	5	4	7	8	14	9
		36.31	44.75							-0.647774	9	13	13	13	10	15	4	7	5	8	11	3
		38.79	45							-1.57383	10	14	20	17	9	10	4	8	6	7	8	3
		37.52	32.13							-1.08353	5	8	10	6	15	14	6	6	6	2	8	8
		32.21	30							-1.3806	16	18	12	8	11	9	0	3	9	8	8	7
		38.72	33.37							-0.847751	10	10	10	10	12	11	3	6	7	10	9	7
		35.96	47.01							-1.40165	9	11	11	10	6	8	3	5	17	18	9	5
		46.64	47.33							-1.28789	13	13	8	8	5	5	5	5	9	9	10	10
		37.27	40.21							-1.26209	12	8	2	4	6	4	3	4	7	10	11	12
		46.66	44.08							-1.5215	11	14	8	6	6	7	1	4	11	12	9	5
		33.43	40.34							-1.13513	7	10	7	5	4	6	5	5	8	6	9	7
		46.38	41.42							-1.34821	11	15	9	8	5	9	6	6	7	6	11	7
		37.76	37.81							-1.59448	13	16	13	8	10	9	2	5	5	3	7	6
		44.55	46.37							-1.20931	10	10	5	4	4	4	3	3	6	5	8	8
		39	42.9							-1.22339	10	14	7	8	13	17	4	3	7	7	13	9
		34.3	40.86							-1.30065	7	12	12	7	12	11	3	5	11	8	9	8
		39.67	39.94							-1.44472	10	15	9	11	10	17	8	5	6	5	11	7
		33.45	48							-1.22854	5	6	7	10	8	12	2	1	2	4	7	4
		33.08	40.59							-1.66252	12	17	7	10	10	18	9	3	8	5	7	5
		34.18	36.82							-0.9297	7	15	9	6	4	9	6	7	9	7	17	11
		33.6	58.14							-0.9668	9	11	13	9	10	8	5	5	8	4	11	13
		38.73	56.17							-1.1573	11	13	9	6	6	4	4	8	14	15	7	5
		39.18	49.88							-0.71666	8	8	12	9	5	2	6	8	13	12	6	7
		35.67	48.99							-0.974593	9	12	11	11	10	13	6	3	11	8	8	8
		36.05	48.34							-1.64755	8	9	3	5	7	10	3	1	5	5	7	6
		39.48	49.43							-1.31451	9	11	4	6	8	12	3	1	5	5	8	6
		37.24	43							-1.11086	14	11	8	9	9	8	5	4	7	8	9	11
		32.71	42.96							-1.27294	10	14	14	10	10	10	4	7	9	8	6	3
		42.21	42.27							-1.22307	6	11	9	5	7	7	4	4	12	8	7	7
		44.46	40.67							-1.35829	11	14	12	8	8	6	5	5	17	13	5	7
		36.6	43.1							-1.53077	6	4	12	11	11	9	2	5	2	4	7	6
		32.76	38.13							-1.22124	10	11	15	12	11	9	3	10	8	12	8	3
		41.64	37.84							-1.35825	14	16	10	8	10	10	6	6	10	8	8	8
		44.62	59.9							-1.53415	10	18	12	6	13	15	4	9	5	4	10	3
		44.65	49.06							-1.5666	9	12	12	12	7	9	3	8	5	9	12	5
		35.16	43.45							-1.78727	11	20	13	10	9	15	7	6	11	7	9	4
		47.37	54.07							-1.14382	13	8	8	5	16	8	0	5	7	9	12	14
		34.69	43.03							-1.40518	16	20	4	8	12	19	1	0	1	4	15	9
		53.46	30.68							-1.28299	16	6	7	9	16	9	9	10	3	6	4	10
		54.78	44.2							-1.6671	5	8	16	12	12	11	4	8	10	10	9	6
		53.2	42.27							-1.47724	6	6	9	9	16	15	2	3	2	3	6	5
		47.35	40.76							-1.24072	6	11	12	8	15	15	2	6	11	11	12	7
		35.93	34.77							-1.15492	6	9	9	3	9	6	2	11	5	8	13	7
		53.6	36.89							-1.39644	15	16	5	6	12	14	3	4	9	11	9	6
		39.58	29.58							-1.34399	14	17	6	5	10	11	5	4	8	6	13	13
		35.89	58.63							-1.44254	14	17	6	5	10	11	5	4	8	6	13	13
		40.28	47.67							-1.11094	13	9	8	10	9	6	6	7	10	12	6	8
		35.56	41.26							-1.65727	12	16	7	9	9	16	5	4	7	8	15	9
		40.45	37.51							-1.26112	21	24	7	7	8	11	2	1	10	8	6	4
		43.39	39.89							-1.60191	9	9	8	11	4	7	5	5	6	9	6	3
		37.76	59.76							-1.4125	8	8	8	10	4	7	5	5	6	8	6	3
		32.51	35.97							-1.59489	10	14	12	6	7	5	3	3	13	7	5	7
		34.33	29.58							-1.45691	11	15	12	10	7	10	2	3	9	8	10	6
		34.97	49.75							-1.29157	14	15	8	10	4	7	5	8	7	12	13	7
		43	38.52							-0.988728	9	11	8	7	6	6	10	10	19	18	8	8
		35.39	59.25							-1.37376	16	9	11	12	15	10	5	6	6	8	3	7
		51.92	36.46							-0.505121	7	7	9	9	9	9	9	10	9	10	13	12
		39.33	34.45							-0.990017	6	6	9	9	9	9	9	10	9	10	13	12
		58.64	42.19							-1.17018	7	6	9	9	9	9	9	10	9	10	13	12
		58.59	38.58							-1.95973	7	6	9	9	9	9	9	10	8	10	13	12
		47.98	49.18							-1.27299	7	6	8	9	9	9	9	10	8	10	13	12
		32.97	32.56							-1.1563	7	6	8	9	8	9	9	10	8	10	13	12
		46	37.26							-1.48526	4	2	12	14	5	4	12	13	8	11	7	7
		47.32	34.69							-0.823198	7	6	10	9	13	11	7	16	3	11	15	8
		40.53	35.5							-1.36197	2	6	11	10	10	13	4	8	9	12	16	9
		41.04	39.28							-1.16085	6	11	18	14	10	12	2	3	10	7	7	4
		44.44	35.2							-1.52858	10	11	10	9	8	9	8	14	4	9	17	10
		36.47	47.01							-1.52858	7	9	9	8	6	8	6	11	4	8	15	8
		45.37	40.77							-1.03697	10	14	14	6	9	5	3	8	19	16	9	8
		32.86	34.49							-1.1936	10	14	14	6	9	5	3	8	19	16	9	8
		42.58	36.41							-1.62985	13	11	12	6	11	4	4	6	15	11	7	12
		39.48	36.67							-2.28196	9	14	10	5	8	9	4	3	13	7	5	5
		32.95	40.14							-1.77173	12	16	10	4	9	8	5	9	6	4	12	9
		44.9	47.34							-1.77173	5	7	2	5	9	14	7	5	5	6	19	17
		45.94	37.86							-1.59648	5	6	6	0	14	8	9	15	7	7	16	16
		40.52	35.75							-1.59648	7	11	10	11	11	15	6	2	5	2	8	7
		41.87	36.82							-1.49471	8	10	14	14	1	3	5	4	6	5	6	5
		41.72	38.4							-1.49471	14	17	11	8	10	9	6	6	9	6	5	6
		41	33.42							-1.45888	17	14	10	12	5	5	7	3	12	10	2	6
		32.61	39.29							-1.25851	11	18	11	10	5	11	6	4	13	10	9	5
		56.15	34.99							-1.25381	10	12	10	8	16	16	1	4	5	6	9	6
		34.95	30.21							-1.25381	20	19	6	8	9	11	4	3	6	7	11	10
		39	55.33							-1.23119	20	22	6	4	10	11	1	3	8	8	9	6
		41.44	51.21							-1.23119	20	19	11	10	7	6	4	3	11	9	6	8
		43.34	42.76							-1.20673	10	12	9	6	6	5	1	4	16	16	10	8
		42.22	50.5							-1.20673	8	11	9	7	15	15	6	8	5	5	15	13
		37.14	38.18							-1.19895	13	16	6	6	9	12	6	2	8	4	17	18
		51.73	35.95							-1.177	10	14	8	6	7	9	5	4	8	5	15	14
		40.14	40.86							-1.177	7	17	12	3	4	5	2	8	9	6	19	12
		48.09	59.07							-1.73066	6	15	12	3	4	4	2	8	9	6	18	12
		58.65	59.97							-1.73066	9	15	9	7	12	17	4	6	7	7	19	12
		47.86	58							-1.89642	7	12	8	6	5	7	3	4	4	3	12	9
		39.11	56.04							-1.89642	6	9	5	4	14	16	2	7	7	11	19	12
		39.25	30.21							-1.54547	10	7	9	11	8	7	2	10	7	17	14	7
		46.24	45.24							-1.54547	11	11	15	9	19	13	4	5	8	3	4	9
		47.88	47.54							-1.3272	13	7	12	11	15	7	3	10	5	10	5	6
		44.3	44.36							-1.3272	7	9	13	15	10	15	8	6	6	7	8	5
		41.16	43.04							-1.6134	14	22	5	4	6	14	5	6	8	8	19	10
		36.09	33.77							-1.6134	11	13	8	9	8	11	4	4	8	9	10	7
		40.08	43.33							-1.59884	11	17	10	7	7	10	3	4	4	2	12	8
		42	29.97							-1.59884	7	14	12	10	5	11	4	5	13	12	13	6
		45.18	35.4							-1.93005	12	14	5	6	4	6	4	5	8	10	9	6
		48.97	34.14							-1.93005	8	11	12	8	12	10	4	5	10	7	5	6
		47.33	38.52							-1.19498	4	6	10	9	13	15	7	8	5	5	10	7
		54.14	46.33							-1.18286	10	9	6	6	7	5	9	6	11	8	5	9
		52.77	47.03							-0.973308	8	12	13	10	8	9	4	4	9	6	5	4
		50.06	59.64							-1.13224	8	11	16	14	12	13	9	10	9	8	10	8
		50.19	34.81							-1.01241	4	9	10	4	8	7	7	10	13	10	9	6
		47.67	48							-1.41769	5	8	9	7	2	3	5	6	15	14	13	11
		39.29	54.21							-1.4093	14	11	10	12	13	13	3	4	6	9	9	8
		43.5	55.53							-1.10785	12	14	7	6	7	8	5	8	3	5	15	11
		54.89	45.86							-1.25116	7	8	10	8	8	6	7	5	13	9	10	14
		36.19	49.15							-1.33447	12	15	9	9	12	15	4	6	8	10	10	6
		39.18	46.78							-1.19268	13	14	12	7	11	7	5	8	10	8	9	10
		38.67	42.3							-1.19268	13	11	10	11	9	7	3	7	7	12	11	9
		43.09	42.64							-1.16689	12	19	10	9	8	13	3	5	6	7	13	5
		38.84	41.62							-1.18036	8	12	14	8	10	8	2	2	16	10	8	10
		43.43	43.68							-1.24913	10	10	8	10	8	9	10	10	13	15	5	4
		41.8	45.2							-0.937696	5	10	11	9	10	13	8	7	9	6	8	6
		40.37	48.3							-0.83378	4	10	11	9	10	13	8	7	8	5	8	6
		44.06	44.15							-1.18845	3	7	11	8	9	9	5	6	7	5	6	4
		60.03	54.35							-0.941195	13	9	16	12	16	8	4	7	8	7	2	7
		59.41	48.3							-1.21986	17	11	12	8	15	6	6	7	7	4	5	13
		38.72	33.53							-1.65331	14	13	9	14	7	10	5	6	4	10	9	5
		40.62	37.02							-0.781676	12	13	5	4	9	10	5	5	7	6	10	9
		37.76	54.07							-1.33925	12	12	7	9	9	11	5	1	9	7	5	7
		48.09	34.18							-1.10365	9	12	4	5	8	13	2	3	3	5	12	6
		37.51	42.44							-1.5579	20	20	6	9	8	10	4	2	4	5	10	10
		56.46	33.51							-1.38433	11	13	12	8	11	8	5	10	8	9	8	6
		37.54	54.91							-1.51786	8	10	14	14	1	3	5	4	6	5	6	5
		58.32	44.15							-1.44792	14	17	11	8	10	9	6	6	9	6	5	6
		36.41	49.39							-1.24745	11	18	11	10	5	11	6	4	13	10	9	5
		35.1	39.72							-1.12463	10	12	10	8	16	16	1	4	5	6	9	6
		39.67	49.39							-1.11536	20	19	6	8	9	11	4	3	6	7	11	10
		39.68	44.31							-1.45411	20	19	11	10	7	6	4	3	11	9	6	8
		49.35	39.22							-1.51317	11	13	9	4	7	4	0	3	9	7	10	10
		47	35.5							-1.35422	12	16	9	7	9	10	4	6	8	8	16	13
		33.13	34.18							-1.15605	13	16	3	4	14	17	4	4	7	8	12	9
		45.18	43.45							-0.745594	8	11	9	7	15	15	6	8	5	5	15	13
		39.86	44.05							-1.10719	13	16	6	6	9	12	6	2	8	4	17	18
		47.72	60							-1.45588	10	14	8	6	7	9	5	4	8	5	15	14
		37	40.68							-1.26737	7	17	12	3	4	5	2	8	9	6	19	12
		31.69	42.44							-1.47638	6	15	12	3	4	4	2	8	9	6	18	12
		33.36	48.99							-1.49474	9	15	9	7	12	17	4	6	7	7	19	12
		33.99	44.51							-1.53126	7	12	8	6	5	7	3	4	4	3	12	9
		33.77	46.31							-1.71842	4	6	5	5	13	14	2	6	10	14	18	12
		32.57	38.85							-0.823052	12	10	13	13	7	5	4	3	12	11	7	9
		43.08	43.27							-1.47662	11	17	12	6	6	7	1	5	8	6	14	9
		30.33	40.18							-1.7228	11	17	12	6	6	7	1	5	8	6	14	9
		45.7	47.31							-1.37941	14	12	5	7	10	10	3	4	7	9	9	8
		50.5	33.03							-1.34407	11	6	8	10	13	11	3	2	7	8	13	16
		45.03	38.91							-1.14478	9	12	11	10	9	12	6	5	9	7	8	6
		34.04	34.69							-1.31495	11	11	7	8	10	11	3	3	12	13	9	8
		40.51	36.61							-0.97349	7	10	11	10	8	10	5	4	12	10	8	7
		53.25	47.62							-0.838964	7	18	9	4	7	13	4	9	7	7	21	10
		40.41	36.93							-1.39399	7	18	9	4	7	13	4	9	7	7	21	10
		41.86	37.74							-1.26355	10	18	11	3	9	8	1	6	13	10	10	6
		33.84	29.37							-0.878914	9	15	13	6	4	4	3	7	13	11	10	6
		44.17	48.34							-1.94615	11	14	8	9	13	18	3	8	3	9	15	5
		41.26	34.55							-1.57679	13	10	8	11	13	13	1	3	4	9	11	9
		39.68	33.33							-1.56884	14	16	10	8	6	5	2	4	7	7	10	9
		41.44	34.25							-1.56884	4	8	14	12	15	16	4	7	2	3	13	9
		33.42	38							-1.41402	15	13	9	15	6	9	3	6	9	18	13	7
		38.32	37.75							-2.18404	9	12	8	6	4	6	5	5	6	5	10	8
		44.95	43.32							-2.18404	13	11	10	14	13	14	3	3	3	7	7	6
		34.5	43.14							-2.14244	8	8	4	2	20	17	3	7	7	9	9	8
		44.06	36.32							-2.14244	11	8	6	6	17	13	6	7	10	11	10	12
		51.94	47.66							-1.91487	10	14	12	4	11	6	6	8	17	11	12	15
		44.92	42.68							-1.91487	16	13	7	10	8	8	6	6	9	12	12	12
		37.14	61.08							-1.9077	13	14	11	11	9	10	2	4	7	8	10	7
		40.75	37.26							-1.84838	8	13	13	10	4	5	4	5	7	5	9	7
		39.96	30.68							-1.84838	9	15	19	12	7	7	4	6	17	12	9	7
		46.24	42.44							-1.68555	7	17	19	12	6	9	2	8	5	4	12	3
		50.1	31.56							-1.68555	6	15	18	12	6	9	2	8	4	4	12	3
		44.74	37.74							-1.85911	10	14	15	14	5	8	5	4	9	7	8	6
		55.49	39.33							-1.85911	13	16	17	18	4	8	6	2	12	9	6	6
		54.46	57.75							-2.16355	8	11	15	13	5	5	6	8	15	15	9	7
		43.38	38.94							-2.16355	9	13	11	6	9	9	5	4	10	4	4	5
		42	38.69							-1.34919	12	17	16	12	8	8	4	6	10	8	9	7
		38.04	32.9							-1.34919	18	19	14	14	9	10	0	4	7	11	11	6
		41.85	45.83							-1.62768	13	15	9	8	12	12	3	4	4	4	8	7
		33.05	49.67							-1.14371	14	11	3	4	13	10	2	7	3	9	9	7
		35.24	36.57							-1.06673	7	12	8	4	11	11	6	3	17	10	7	10
		54.02	34.54							-1.28964	10	17	9	4	12	15	5	8	7	5	19	13
		53.92	32.91							-0.481692	6	9	9	4	6	5	6	7	19	15	7	7
		52.36	41.52							-1.02763	13	12	5	3	17	14	2	7	7	10	9	7
		52.45	40.19							-1.15606	8	16	4	4	6	13	3	1	11	9	15	10
		47.34	39.67							-0.934017	9	17	10	3	6	7	1	5	14	11	13	8
		33.91	48.38							-0.811213	20	15	5	8	14	12	3	5	11	16	10	10
		30.33	40.76							-1.39438	8	14	10	16	8	21	7	1	6	6	10	3
		52.7	60.6							-1.44933	6	9	11	10	16	18	2	4	4	5	11	7
		37.76	60.1							-1.29608	9	9	8	8	6	7	4	5	6	7	9	7
		37.48	41.67							-1.41887	8	12	8	5	20	22	2	4	3	2	8	4
		38.38	49.89							-1.23897	6	6	15	12	8	6	2	9	8	12	6	1
		59.57	48.96							-1.53421	6	9	19	16	10	11	6	7	11	10	6	4
		35.92	47.17							-1.23464	12	6	12	11	14	7	2	4	5	6	5	10
		43.88	51.68							-1.54244	12	13	7	10	1	5	8	8	8	11	13	9
		30.54	38.14							-1.50992	6	6	15	12	8	6	2	9	8	12	6	1
		35.67	40.18							-1.64413	6	9	19	16	10	11	6	7	11	10	6	4
		28.58	35.82							-1.21898	12	6	12	11	14	7	2	4	5	6	5	10
		40.79	40.31							-1.26608	14	15	18	19	4	6	3	3	4	5	5	3
		43.92	35.75							-1.1255	14	13	10	11	5	6	2	2	7	8	7	6
		48.91	43.06							-1.17491	8	10	8	9	11	14	6	8	8	11	12	6
		37	60.16							-1.2343	12	11	9	12	5	8	6	5	14	16	10	9
		41.3	47.07							-1.06826	11	13	11	9	8	9	6	8	13	13	11	8
		45.82	52.14							-1.20006	11	13	11	9	8	9	6	8	13	13	11	8
		30.33	45.68							-1.09322	16	16	6	7	4	5	2	6	8	13	13	8
		42.64	48							-1.33174	13	14	14	7	10	4	3	6	13	9	5	8
		40.51	29.13							-1.17775	12	9	7	6	13	10	4	8	3	6	10	9
		35.97	37.6							-1.27435	11	16	20	13	10	8	7	11	12	9	8	6
		47	42.06							-1.2128	16	14	11	8	14	10	1	5	6	7	8	8
		27.47	43.06							-1.38815	7	10	6	8	12	17	3	4	3	6	8	2
		28.85	36.1							-0.980225	11	16	11	8	15	17	2	4	9	8	6	2
		47.35	46.85							-1.19195	9	8	9	12	12	14	7	7	4	7	5	3
		51.1	38.15							-1.52479	12	15	8	12	5	12	5	3	9	11	10	5
		45.25	59.99							-1.56212	26	22	4	6	10	8	5	6	3	6	10	11
		40.79	40.59							-0.987748	9	11	12	9	7	5	6	6	15	12	3	5
		31.76	49.35							-1.56022	4	6	18	12	14	10	2	6	14	13	5	5
		44.01	49.7							-1.16209	8	13	13	10	4	5	4	5	7	5	9	7
		42.71	51.17							-1.22927	9	15	19	12	7	7	4	6	17	12	9	7
		33.65	46.25							-1.70545	7	17	19	12	6	9	2	8	5	4	12	3
		28.1	38.67							-1.25538	6	15	18	12	6	9	2	8	4	4	12	3
		28.58	39.56							-1.01494	11	15	12	12	12	17	6	6	10	10	9	4
		43.4	45.93							-0.919994	10	16	10	10	12	17	6	5	10	9	9	4
		44.2	42.86							-1.21848	12	15	11	11	13	17	4	5	7	8	9	4
		31.46	39.06							-1.04653	11	14	11	11	13	17	4	5	7	8	9	4
		37.27	42.67							-1.60683	9	12	13	17	5	13	5	3	13	15	7	2
		42.14	58.82							-1.60683	9	12	14	16	6	11	4	4	14	16	6	1
		47.32	41.23							-0.964507	10	14	15	14	5	8	5	4	9	7	8	6
		39.94	34.36							-1.4639	13	16	17	18	4	8	6	2	12	9	6	6
		53.69	34.3							-1.09406	8	11	15	13	5	5	6	8	15	15	9	7
		43.91	47.07							-1.56632	9	13	11	6	9	9	5	4	10	4	4	5
		41.88	44.83							-1.34236	12	16	16	13	8	8	4	6	10	9	9	7
		48.15	48							-1.45781	11	13	10	10	7	9	0	3	4	7	9	4
		37.74	51.29							-1.63101	7	8	6	5	3	4	3	7	11	14	14	9
		34.34	44.34							-1.13589	12	7	10	13	8	7	5	6	10	14	11	11
		44.48	36.75							-1.38238	14	16	7	9	3	8	1	2	8	11	14	8
		41.52	30.89							-1.03106	15	18	9	8	7	9	4	2	12	9	9	9
		34.82	42.53							-1.10034	12	15	11	9	8	9	1	2	11	10	7	5
		36.19	34.6							-1.50682	11	16	11	7	11	11	6	7	12	9	8	7
		42.57	41.26							-1.46037	9	9	10	7	8	4	7	5	14	9	10	16
		46.67	46.25							-1.43701	10	13	7	6	12	15	4	5	10	10	9	5
		53.95	48.72							-1.37514	10	14	11	5	7	5	2	5	16	13	10	9
		37.54	40.75							-1.34441	7	9	13	10	8	7	3	4	23	21	5	5
		32.61	37.87							-1.39391	8	10	10	5	8	5	3	6	18	16	10	10
		40.56	38.28							-1.42245	6	13	10	10	8	14	6	2	14	10	16	14
		48.37	46.84							-0.945028	18	19	6	4	3	2	2	4	12	12	6	5
		38.32	44.92							-1.13609	9	9	10	13	10	12	5	6	7	11	13	10
		39.75	38.54							-1.49648	9	10	8	9	11	13	1	5	1	6	8	2
		38.53	36.02							-1.29423	9	16	8	9	15	22	3	4	3	5	14	6
		36.13	29.13							-1.28175	10	7	5	11	5	9	2	2	16	22	12	8
		39.25	48.76							-1.34107	8	7	7	10	9	11	6	6	7	10	13	11
		41.74	43.28							-0.962767	8	8	8	11	9	13	6	4	5	6	7	5
		42.64	40.65							-1.2463	7	7	8	10	9	11	4	4	5	6	6	4
		54.48	62.71							-1.35894	3	7	15	6	12	6	5	7	11	4	2	6
		47.42	48							-1.49198	3	2	12	18	9	13	12	10	6	10	8	6
		47.68	40.47							-1.73242	10	14	11	6	9	8	5	7	11	8	11	10
		46.02	38.16							-1.10384	5	12	13	6	5	6	8	12	8	5	14	9
		44.5	59.49							-1.30085	8	15	12	11	3	10	4	3	11	9	11	5
		47.29	59.76							-1.10889	14	14	8	4	10	7	3	5	7	5	10	11
		46.04	57.85							-1.65413	16	19	8	9	4	8	4	6	10	13	12	6
		45.52	40.24							-1.53355	8	11	15	11	11	10	5	10	10	11	10	6
		35.93	41.83							-1.48642	8	11	15	11	11	10	5	10	9	9	10	6
		43.27	51.21							-0.85788	10	15	15	9	9	8	6	10	13	11	8	5
		45.37	41.71							-1.28873	8	13	15	8	7	5	6	10	13	10	7	5
		43.88	39.06							-1.25802	6	9	13	8	7	4	5	10	10	10	7	5
		42.95	48.68							-1.14108	8	13	7	4	4	5	3	3	10	7	8	7
		31.75	39.73							-1.66842	8	12	7	4	4	5	3	3	9	6	7	6
		37	41.04							-0.999224	9	9	24	20	5	1	11	8	18	11	6	13
		53.2	49.88							-1.34443	6	6	17	15	4	1	8	5	13	7	3	9
		45.18	48.39							-1.19544	9	9	24	19	5	1	10	8	18	11	6	12
		48.49	46.85							-1.27171	8	8	18	15	5	1	9	5	16	8	4	12
		59.26	48.38							-0.933127	7	6	17	15	4	1	9	5	13	7	4	11
		43.92	48.94							-1.35592	6	6	17	14	4	1	8	5	13	7	4	10
		39.86	55.32							-1.18364	6	6	17	15	4	1	8	5	13	7	3	9
		39.11	55.79							-1.42685	8	10	23	19	5	2	12	9	19	12	6	12
		38.72	57.38							-1.06626	6	7	15	14	2	2	10	6	17	12	6	10
		39.86	48.7							-1.14908	8	11	15	11	6	6	4	6	9	7	6	4
		35.89	52.6							-1.2082	8	10	7	10	9	15	6	3	7	7	5	2
		43.22	53.56							-1.16402	7	16	12	5	6	9	4	7	13	9	9	3
		33.69	47.3							-0.880672	4	8	12	12	8	11	8	11	14	17	10	4
		32.66	49.89							-0.801819	3	7	20	18	9	10	5	5	10	8	7	6
		33.67	45.5							-1.35834	17	15	14	11	9	4	2	4	11	10	9	12
		37	45.48							-1.5051	15	17	10	11	8	11	5	4	6	6	6	4
		30.77	46.23							-1.49459	10	9	6	6	7	6	7	14	8	14	16	10
		36.74	54.79							-1.621	5	7	12	13	10	14	12	8	12	9	7	7
		43.03	55.93							-1.15752	7	13	13	11	8	13	7	10	9	10	11	3
		42.89	55.75							-0.978143	7	13	13	11	8	13	7	10	9	10	11	3
		44.3	54.52							-0.978143	8	8	15	13	7	6	5	7	6	6	4	3
		28.06	47.34							-1.82745	13	13	8	6	7	5	3	7	9	11	13	11
		27.72	47.53							-1.21174	14	16	6	7	7	10	2	1	10	10	8	6
		35.93	47.68							-0.535017	11	15	11	7	15	14	2	9	1	4	10	4
		31.71	39.36							-1.46545	17	11	9	10	15	10	4	3	6	6	8	15
		36.34	41.36							-1.59877	8	10	11	9	16	16	2	4	8	8	9	7
		31.81	29.58							-1.51879	7	5	6	4	10	6	8	7	10	7	7	12
		45.25	43.28							-1.36336	7	5	6	4	10	6	8	7	10	7	7	12
		39.28	44.31							-1.32093	7	5	5	4	9	6	7	5	9	6	7	11
		37.27	44.34							-1.02562	10	15	10	7	10	12	3	2	13	9	8	7
		39.86	40.07							-1.15991	7	12	10	10	12	17	11	8	7	4	8	6
		41.06	37.33							-1.28476	16	17	11	9	6	6	4	3	12	9	5	6
		42	38.71							-1.4934	16	15	10	9	10	8	6	6	13	12	6	8
		38.35	44.71							-1.43194	11	16	11	5	13	13	3	9	7	7	13	7
		26.14	49.11							-1.41435	16	20	9	6	5	7	3	6	10	10	13	8
		59.3	55.6							-1.15642	9	10	7	9	6	10	5	4	7	8	10	7
		40.08	46.18							-1.53633	12	18	11	5	15	16	3	7	7	5	12	7
		42.04	44.92							-1.28015	10	13	8	4	9	9	3	7	12	12	12	8
		34.24	30.41							-1.22707	15	16	12	9	10	7	4	5	8	6	8	10
		30.93	54.76							-1.26593	8	7	7	11	17	21	4	4	5	9	7	3
		41.22	44.21							-0.941621	6	7	18	9	13	4	4	18	5	10	8	3
		38.06	38.51							-1.67751	6	6	7	8	13	14	3	3	4	5	5	4
		30.12	36.03							-1.36612	9	13	17	13	8	8	6	5	15	10	1	1
		39.18	39.61							-1.53733	12	18	13	8	4	4	6	6	15	10	8	8
		39.94	38							-1.05949	12	9	11	8	14	8	0	6	9	12	8	8
		29.89	36.69							-1.1411	6	8	9	11	7	11	9	11	8	12	14	8
		33.49	41.36							-1.30878	6	8	9	11	7	11	9	11	8	12	14	8
		35.81	38.97							-1.18567	6	9	12	8	9	8	3	8	13	14	11	7
		40.17	49.68							-1.20054	8	12	11	9	8	10	4	7	15	16	12	7
		32.53	38.95							-1.50613	12	15	14	8	8	5	4	7	15	12	5	5
		39.03	32.46							-1.67627	10	11	8	4	10	7	8	9	17	15	6	8
		34.65	39.22							-1.13337	9	14	9	5	7	9	2	7	7	8	12	6
		38.18	35.23							-1.52245	5	3	9	7	9	6	13	11	20	16	7	12
		38.86	36.28							-1.47244	6	9	8	6	7	8	8	18	11	19	24	13
		49.53	45.1							-1.39384	6	9	8	6	7	8	8	18	11	19	24	13
		37.46	32.81							-1.59677	6	9	8	6	7	8	8	18	9	18	24	13
		32.63	48.42							-1.19725	6	9	8	6	7	8	8	18	9	18	24	13
		46.01	38.4							-1.19725	6	9	10	11	3	7	5	3	15	14	8	6
		42.14	45.26							-1.17866	14	23	11	5	9	12	1	2	9	4	14	10
		31.13	39.61							-1.12511	10	11	11	15	9	13	4	4	8	12	8	4
		39.62	32.48							-0.897965	7	9	9	9	8	9	3	8	9	14	11	5
		40.59	34.84							-1.84708	8	16	13	11	8	14	7	6	9	6	9	4
		50.91	38.27							-1.17181	10	10	12	7	11	6	3	8	11	12	11	11
		54.35	44.3							-1.33129	13	18	18	14	6	7	5	3	15	9	10	11
		47	41.33							-1.06324	9	10	8	9	7	9	7	7	10	11	7	5
		41	40.86							-1.067	3	9	4	1	4	7	1	3	20	19	14	9
		40.41	49.55							-1.067	7	13	9	5	8	9	9	8	15	10	11	11
		43.36	50.2							-1.13368	11	8	2	9	6	10	4	6	7	16	12	6
		47.88	37.31							-1.41434	9	11	9	6	15	15	4	6	8	7	10	8
		39.22	47.09							-1.89765	10	13	11	8	11	11	2	4	6	5	13	11
		47.33	40.76							-1.03136	11	16	18	10	10	7	1	7	8	6	6	3
		39.86	46.25							-1.16783	10	14	15	11	8	9	9	4	14	5	9	13
		39.22	34.59							-1.41263	8	10	12	8	7	5	6	11	8	9	9	5
		36.58	34.59							-1.03381	11	9	7	12	6	8	5	4	11	15	11	10
		36.64	32.86							-1.12821	11	19	11	8	8	13	5	5	7	4	16	11
		40.59	38							-1.04749	18	19	14	9	9	5	3	5	13	10	5	7
		30.65	30.67							-1.04218	6	8	7	8	11	14	7	9	2	5	21	16
		34.91	43.22							-1.08304	7	7	5	11	11	17	8	2	6	6	5	5
		32.98	34.2							-1.43765	9	9	8	13	6	11	5	4	6	9	11	7
		53.78	35.25							-1.04281	3	13	11	5	3	6	5	6	18	13	13	9
		31.13	41.03							-1.02674	12	11	7	7	12	12	4	8	8	12	10	6
		38.03	42.14							-0.975342	11	12	12	10	8	8	6	10	9	11	10	6
		40.83	32.46							-0.406055	11	9	8	9	13	12	2	6	6	11	14	11
		35.99	41.38							-1.277	5	7	9	8	5	6	6	8	2	3	13	10
		43.21	38.65							-1.32653	13	16	14	8	11	9	2	8	7	8	8	4
		34.76	38.37							-1.53927	10	10	15	16	5	6	3	4	10	12	11	9
		32.1	59.22							-0.944283	8	12	8	7	10	12	3	3	5	4	13	11
		39.58	59.7							-1.54769	9	13	8	5	12	13	3	11	12	17	14	5
		31.06	62.35							-1.55012	10	19	7	8	6	16	11	8	9	7	15	9
		42.96	41.65							-1.17848	9	7	7	9	11	11	5	7	7	11	14	12
		42.03	36.82							-1.06316	9	10	8	10	6	10	5	5	6	8	12	8
		41.08	43.1							0.15703	11	9	7	10	7	7	7	9	6	11	9	7
		39.57	34.88							-1.19551	7	11	9	9	12	15	9	7	10	8	10	9
		45.11	34.31							-1.38299	4	9	10	8	13	17	10	9	9	6	11	8
		59.5	41.33							-1.26657	6	9	8	7	7	9	9	8	8	6	9	8
		30.33	37.24							-1.0623	8	11	13	9	8	7	3	9	9	11	11	6
		37.69	34.42							-1.80558	10	11	10	9	7	7	5	7	6	7	9	7
		46.64	35.01							-1.61345	12	12	8	11	9	13	6	7	4	8	14	9
		34.84	51.97							-1.508	9	8	10	12	10	10	5	6	4	7	10	9
		30.33	40.29							-0.882228	5	6	8	7	9	9	7	15	3	10	12	5
		45.41	54.59							-0.928217	3	6	9	9	11	13	9	14	5	10	13	5
		38.29	56.49							-1.51645	6	7	7	8	13	14	7	8	7	9	14	12
		38.29	44.39							-0.754068	7	7	7	8	11	12	4	6	4	7	10	7
		38.88	44.41							-1.38142	6	11	16	9	19	17	6	12	6	5	14	10
		33.84	30.68							-1.46482	9	10	11	6	21	17	2	7	7	7	8	7
		39.22	41.29							-1.03919	10	14	14	7	16	12	7	15	9	10	13	9
		34.75	49.26							-1.02729	8	12	12	5	16	12	7	14	8	8	12	8
		42.78	48.4							-1.34818	14	9	8	8	9	5	5	8	10	13	14	15
		40.42	39.32							-1.22083	16	2	8	7	19	4	1	7	4	9	17	26
		39.11	40.95							-1.13419	15	2	8	6	17	3	1	6	4	7	14	23
		33.94	40.77							-1.23477	12	1	6	6	14	3	1	5	3	7	13	20
		58.9	41.79							-0.917188	16	3	8	5	19	4	1	7	4	8	16	25
		54.89	38.74							-1.54781	13	2	6	5	16	4	1	6	3	8	15	22
		43.08	43.21							-1.98491	12	2	6	4	14	3	1	5	3	6	12	19
		30.11	36.79							-1.14968	9	1	5	4	12	3	1	4	3	6	12	18
		42.81	34.75							-1.31952	15	8	9	6	11	2	5	10	5	7	15	19
		54.5	55.02							-1.35011	7	8	12	11	5	6	6	12	12	17	16	9
		42.22	58.8							-1.42513	7	8	11	11	5	6	6	12	12	17	16	9
		41.76	40.19							-0.896567	7	8	12	11	5	6	6	12	12	17	16	9
		33.81	33.8							-1.29045	6	8	12	11	4	6	6	12	12	17	16	9
		43.75	28.87							-1.26849	5	7	10	9	4	5	6	11	12	16	15	9
		32	35.04							-1.31997	5	7	16	10	10	7	5	10	16	15	13	11
		32.43	34.71							-2.17792	7	7	10	7	7	4	4	6	12	11	7	8
		36.69	35.97							-1.41504	5	5	14	13	7	5	4	9	12	16	11	8
		33.36	40.86							-1.11198	9	8	10	9	7	4	5	6	10	10	10	12
		48.43	44.99							-1.37057	6	8	18	13	6	3	6	8	8	6	4	5
		37.74	48.93							-1.51439	4	9	11	8	6	9	10	9	17	13	10	8
		38.12	48.99							-1.51439	9	11	13	9	8	6	8	11	13	12	8	7
		59.81	42.59							-1.38727	8	15	16	9	7	8	9	9	13	6	6	5
		34.25	36.26							-1.20948	12	11	10	8	7	4	7	10	11	12	12	12
		42.14	45.44							-1.06006	12	20	15	10	5	8	3	2	17	11	10	8
		37	33.71							-1.25012	11	11	8	8	9	10	3	3	9	9	13	12
		41.06	46							-1.19136	17	17	11	7	10	7	3	4	8	5	9	11
		37.38	42.88							-1.29671	11	13	9	10	12	15	6	5	7	7	9	7
		37.63	37.49							-1.36336	16	22	6	4	4	9	3	2	10	7	13	9
		35.55	36.75							-1.07524	13	17	8	8	7	11	4	7	5	9	16	9
		59.3	40.76							-1.38617	6	4	8	6	10	6	9	10	5	4	6	9
		39.77	47.67							-1.26805	3	9	11	11	26	32	1	7	4	10	13	1
		39.86	34.49							-1.52061	8	15	11	8	5	8	4	3	19	15	8	6
		49.9	35.5							-1.68895	10	13	14	5	12	6	4	10	14	10	6	6
		54.14	37.87							-1.33733	9	7	7	5	8	4	4	6	12	13	10	12
		51.94	40.66							-1.64515	8	8	12	12	6	6	5	7	13	15	6	4
		51.93	47.06							-1.47434	6	15	10	7	13	18	5	5	7	4	15	10
		49.3	40.95							-1.11938	7	7	8	13	7	12	13	9	9	11	12	10
		47	40.21							-1.42206	4	9	13	11	7	10	8	12	8	10	15	8
		45.44	39.14							-1.16968	4	9	13	11	7	10	8	12	8	10	14	8
		30.55	45.73							-1.48356	4	9	13	11	7	10	8	11	8	10	14	8
		42.14	41.2							-1.20611	7	8	15	8	12	6	2	7	10	8	3	4
		47.37	38.27							-0.513408	6	4	14	5	16	6	7	14	9	7	3	6
		45.03	38							-1.63126	4	3	14	5	15	6	7	14	7	5	3	5
		33.36	33.93							-1.30842	5	4	13	5	15	6	7	13	9	7	3	6
		32.95	35.8							-1.09479	10	14	9	3	9	8	2	10	11	13	11	4
		36.07	42.16							-2.34112	10	14	9	3	9	8	2	10	11	13	11	4
		37.77	43.52							-0.599552	14	20	12	6	9	10	5	7	12	8	7	4
		59.29	45.26							-1.40732	6	7	7	7	13	13	6	6	10	10	11	11
		58.9	36.61							-1.41427	11	15	7	8	5	10	7	4	9	7	11	9
		40.41	53.24							-1.55837	15	17	9	8	9	10	4	4	13	12	8	7
		33.18	46.08							-1.43717	9	10	12	12	11	13	7	7	7	7	10	8
		34.75	34.13							-1.24781	8	13	18	12	11	11	6	6	9	3	5	5
		37.27	39.06							-1.43879	10	13	8	9	10	14	3	2	7	7	6	3
		36.87	39.5							-1.31379	9	15	8	1	5	4	6	6	14	7	8	9
		33.77	32.87							-1.19452	11	12	12	6	10	5	4	9	14	13	11	11
		37.56	35.04							-1.39232	5	5	10	7	11	8	5	10	7	9	16	14
		34.84	34.72							-1.25343	6	6	8	5	8	5	4	7	8	7	7	7
		36.51	36.56							-1.07058	17	20	6	6	6	9	4	4	9	9	11	8
		45.03	41.48							-1.30459	12	16	7	6	8	12	6	7	7	7	14	9
		37.41	43.14							-1.31999	12	16	7	6	8	12	6	7	7	7	14	9
		37.79	37.26							-1.59384	13	15	9	5	11	10	6	8	13	11	8	7
		38.26	43.29							-1.49307	10	8	13	7	14	7	3	8	13	12	6	8
		59.9	37.83							-1.49244	10	12	7	5	13	12	2	1	10	7	12	13
[truncated: 5,940 more rows]

## Sheet: Figure 4 d
		Figure 4 d
[truncated: 8,370 more rows]

[truncated: 11 more sheets: Figure 5 a-c, Figure 5 d , Supp Fig 2, Supp Fig 4, Supp Fig 5, Supp Fig 7, Supp Fig 8, Supp Fig 9, Supp Fig 10, Supp Fig 11, Supp Fig 12]
